# Supplementary material for: Introgression dynamics of sex-linked chromosomal inversions shape the Malawi cichlid radiation
Source: Science. Author manuscript; Available in PMC 2025 Jun 19. (PMC7617772; doi:10.1126/science.adr9961)
Supplement: Supplementary Data [file EMS206383-supplement-Supplementary_Data.zip]

Archive with 8 entries (8 files):
- Data_S1.nwk
- Data_S2.nwk
- Data_S3.xlsx
- Data_S4.pdf
- Data_S5.pdf
- Data_S6.pdf
- Data_S7.pdf
- Data_S8.pdf
