# Supplementary material for: Introgression dynamics of sex-linked chromosomal inversions shape the Malawi cichlid radiation
Source: Science. Author manuscript; Available in PMC 2025 Jun 19. (PMC7617772; doi:10.1126/science.adr9961)
Supplement: Supplementary Data [file EMS206383-supplement-Supplementary_Data.zip › Data_S1.nwk]

(ancestral:0.5,((cichlid6978782:1,((ILBCDS6101017:1,(cichlid6978785:1,((cichlid7020331:1,(cichlid6779943:1,(cichlid6779926:1,(cichlid6779922:1,((cichlid7020326:1,((((cichlid6779958:1,((CICHM16429739:1,(cichlid6978972:1,((cichlid6779977:1,(cichlid7020343:1,(ILBCDS5438977:1,(((((((((cichlid6779988:1,((cichlid6779974:1,cichlid6779975:1)0.39:0.00198825,(((cichlid6779973:1,cichlid6779987:1)0.58:0.00810767,(cichlid6779979:1,(cichlid6978975:1,cichlid6779990:1)0.72:0.012121)0.42:0.00389814)0.38:0.00257189,(cichlid6780006:1,(CICHM16429597:1,(CICHM16429601:1,cichlid6779983:1)0.53:0.00722633)0.44:0.00418928)0.51:0.0060436)0.32:0)0.46:0.00478219)0.36:0.00119909,(cichlid6779981:1,cichlid6780007:1)0.53:0.00673966)0.39:0.00286601,(CICHM16429740:1,(cichlid6780009:1,cichlid6779984:1)0.57:0.00772519)0.44:0.00435874)0.49:0.00540482,(cichlid6779982:1,cichlid6780008:1)0.35:0.00185003)0.43:0.00345332,(cichlid6779976:1,(cichlid6779978:1,cichlid6978974:1)0.4:0.00244597)0.39:0.00203051)0.51:0.00644418,(cichlid6779989:1,cichlid6779986:1)0.82:0.0157851)0.47:0.00543389,(cichlid6779867:1,(CICHM16429602:1,(CICHM16429603:1,cichlid7020344:1)0.38:0.00146226)0.84:0.0183983)0.22:0)0.31:0,(cichlid6779985:1,cichlid6780004:1)0.22:0)0.39:0.0021385,(cichlid6779980:1,cichlid6780005:1)0.39:0.00192333)0.86:0.0169056)0.16:0.00377154)0.76:0.0135166)0.85:0.0173292,(CICHM16429596:1,((cichlid6779885:1,((cichlid6779886:1,(cichlid6779869:1,(((cichlid6779882:1,cichlid6779881:1)0.46:0.00421577,(cichlid6779887:1,(cichlid6779873:1,(cichlid6779877:1,(cichlid6779872:1,cichlid6779888:1)0.42:0.00288844)0.47:0.00529389)0.44:0.00983321)0.36:0.000965957)0.38:0.00174516,((cichlid6779879:1,cichlid6779883:1)0.61:0.00908921,(cichlid6779880:1,(cichlid6779876:1,cichlid6779868:1)0.88:0.018431)0.49:0.00602643)0.36:0.00106765)0.38:0.00184298)0.49:0.0066226)0.23:0,(cichlid6779884:1,cichlid6779870:1)0.51:0.00599927)0.31:0)0.54:0.00658284,(cichlid6779865:1,(cichlid6779871:1,cichlid6779878:1)0.53:0.0113078)0.42:0.00322292)0.49:0.00540678)0.37:0.00295968)0.44:0.00373462)1:0.0399316)1:0.0413234,(((cichlid7050677:1,(cichlid6779933:1,(cichlid7020330:1,((cichlid6779919:1,(cichlid6779923:1,(cichlid7020376:1,(cichlid6779934:1,cichlid6779866:1)0.56:0.00752)0.51:0.0058363)0.43:0.00348191)0.57:0.0079324,((cichlid6779935:1,cichlid6779925:1)0.57:0.00797663,(cichlid6779928:1,(cichlid6779929:1,cichlid6779920:1)1:0.138928)0.95:0.0241339)0.39:0.0021093)0.22:0)0.74:0.0127917)0.18:0)0.52:0.00638789,(cichlid6779959:1,cichlid7020329:1)0.3:0)0.31:0,(cichlid6779921:1,cichlid6779957:1)0.53:0.00651037)0.44:0.0037162)0.13:0)0.34:0.00350818,((cichlid6779927:1,cichlid6779961:1)0.45:0.00492865,(cichlid6779931:1,(cichlid7020325:1,cichlid6779932:1)0.64:0.00980472)0.68:0.0108737)0.31:0.000396878)0.38:0.00147808,(cichlid6779874:1,cichlid6779875:1)0.73:0.0128289)0.42:0.00348559,(cichlid6779924:1,cichlid7020327:1)0.38:0.0015113)0.44:0.00568407)0.61:0.0089199,(cichlid6779930:1,cichlid7020328:1)0.28:0)0.4:0.00240035)0.71:0.0120459)0.94:0.0222317)0.18:0.00798246)1:0.0787933,(cichlid6780011:1,(CICHM16429737:1,(cichlid6993937:1,((cichlid6993934:1,((CICHM16429738:1,(cichlid6993940:1,(cichlid6993935:1,(CICHM16429598:1,cichlid6993936:1)1:0.0485224)0.5:0.00562739)0.44:0.00450619)0.36:0.00180206,(cichlid6993939:1,(cichlid6993933:1,CICHM16429736:1)0.62:0.00941499)0.61:0.00888174)0.44:0.00361056)0.48:0.00583288,(cichlid6993932:1,(cichlid6993941:1,cichlid6993938:1)0.88:0.0188989)0.25:0)0.44:0.00365161)0.42:0.0033104)1:0.0918294)1:0.0994672)1:0.44117)0.49:0.0070011)1:0.104153,(cichlid7020335:1,ILBCDS5438976:1)0.87:0.0177848)1:0.170059)1:0.312584,(((ILBCDS5879524:1,cichlid6978772:1)1:0.530176,(cichlid6978872:1,(ILBCDS5879556:1,cichlid6780013:1)1:0.0801732)1:0.138718)1:0.369884,((((((cichlid7020149:1,(ILBCDS5879550:1,((cichlid7020148:1,((((ILBCDS5879549:1,(cichlid7020239:1,((((((ILBCDS5879560:1,(CICHM16429757:1,(cichlid7020163:1,(((cichlid7020167:1,(((cichlid7020157:1,cichlid7020160:1)0.43:0.00344339,(cichlid7020170:1,(CICHM16429756:1,cichlid7020158:1)0.54:0.00671439)0.48:0.00500012)0.45:0.00399257,(cichlid7020162:1,(cichlid7020253:1,(cichlid7020156:1,(cichlid7020171:1,cichlid7020159:1)0.73:0.0123903)0.62:0.00959845)0.47:0.00456585)0.4:0.00244302)0.41:0.00309101)0.51:0.00630107,(CICHM16429755:1,cichlid7020251:1)0.69:0.0112447)0.4:0.00243009,(cichlid7020246:1,cichlid7020168:1)0.47:0.00522749)0.35:0.00186924)0.59:0.00898742)0.69:0.0111875)1:0.825021,(cichlid7020175:1,(ILBCDS5879557:1,cichlid7020174:1)1:0.0445284)0.6:0.0104386)1:0.0360806,(cichlid7020257:1,(cichlid7020268:1,((cichlid7020274:1,(cichlid7020267:1,(cichlid7020273:1,(cichlid7020272:1,cichlid7020271:1)0.65:0.0144441)0.51:0.00575207)0.45:0.00464281)0.65:0.0100445,((cichlid7020269:1,cichlid7020270:1)0.37:0.001244,(cichlid7020266:1,(cichlid7020277:1,cichlid7020276:1)0.47:0.00488528)0.46:0.00453698)0.35:0.000420466)0.71:0.0117957)0.48:0.00760911)1:0.312603)1:0.106344,((cichlid7020262:1,cichlid7020275:1)0.5:0.00560218,(cichlid7020250:1,cichlid7020260:1)0.69:0.0112279)1:1.73684)1:0.0807308,((cichlid7020187:1,(cichlid7020186:1,(cichlid7020179:1,((cichlid7020184:1,(cichlid7020180:1,(cichlid7020188:1,(cichlid7020183:1,cichlid7020191:1)0.7:0.0115377)0.58:0.0105419)0.38:0.0016154)0.53:0.00655711,(cichlid7020189:1,(cichlid7020178:1,(cichlid7020185:1,cichlid7020190:1)0.77:0.0140075)0.51:0.00599956)0.41:0.00256633)0.51:0.00572275)0.4:0.00243807)0.63:0.0144959)1:0.2617,((cichlid7020281:1,ILBCDS5879558:1)1:0.234099,(ILBCDS5421986:1,(cichlid7020258:1,cichlid7020265:1)1:0.365617)1:0.116633)1:0.100927)0.99:0.0289772)1:0.0350969,(cichlid7020182:1,(ILBCDS5438978:1,(cichlid7020240:1,cichlid7020338:1)1:0.0618138)1:0.0530152)1:0.0518207)0.94:0.0229044)0.56:0.0236424)0.97:0.0250195,((cichlid6994147:1,cichlid6994148:1)1:1.0327,(cichlid7020173:1,(cichlid7020291:1,(CICHM16429706:1,(CICHM16429707:1,cichlid7020107:1)1:0.117015)1:0.437478)1:0.0907366)0.81:0.0217274)1:0.0760568)0:0.0374315,((cichlid7050711:1,(cichlid7020137:1,(cichlid7020245:1,(cichlid7020142:1,((((cichlid7020141:1,cichlid7020146:1)0.43:0.00353245,((CICHM16429747:1,(cichlid7020145:1,cichlid7020144:1)0.93:0.0219103)0.24:0.00223813,((cichlid7020143:1,CICHM16429749:1)0.64:0.00975277,(cichlid7020140:1,cichlid7020244:1)0.51:0.00626688)0.47:0.0046723)0.51:0.005748)0.33:0.000248765,(cichlid7020243:1,(CICHM16429781:1,cichlid7020138:1)0.52:0.00676006)0.39:0.00194455)0.4:0.00215979,(ILBCDS5422001:1,(cichlid7020242:1,(cichlid7020139:1,cichlid7020241:1)0.37:0.00128862)0.68:0.0133151)0.5:0.00661359)0.44:0.0040701)0.52:0.00626049)0.58:0.00912371)0.35:0.000523667)1:0.565612,(cichlid7020172:1,((cichlid7020259:1,cichlid7020278:1)1:0.109315,(cichlid6993974:1,(cichlid6993975:1,cichlid6993973:1)1:0.292388)1:0.146055)1:0.463101)1:0.323517)1:0.0640924)1:0.0556031,(cichlid7020232:1,(cichlid7020169:1,(ILBCDS5438979:1,(cichlid7020166:1,(cichlid7020161:1,(cichlid7020165:1,cichlid7020164:1)0.82:0.0180774)0.54:0.0108365)0.81:0.0188407)0.82:0.0153646)1:0.406498)1:0.553589)1:0.05963)1:0.0524651,((ILBCDS5438975:1,cichlid7020155:1)1:0.263141,(cichlid7020130:1,(cichlid7020129:1,cichlid7020110:1)1:0.043347)1:0.0657313)1:0.0559686)1:0.0373442)1:0.0778386)1:0.101159,(CICHM16429712:1,CICHM16429713:1)1:0.234778)0:0,(cichlid7020248:1,(cichlid7020247:1,(cichlid7020103:1,(cichlid7020102:1,(cichlid7020104:1,cichlid7020279:1)0.62:0.00968306)0.39:0.00205839)0.7:0.0120254)0.4:0.00253403)1:1.64958)1:0.157398,((cichlid7020364:1,(ILBCDS5421994:1,((ILBCDS5421995:1,(((ILBCDS5438972:1,cichlid7050633:1)1:0.776477,(ILBCDS5438973:1,(ILBCDS5879617:1,(ILBCDS5879615:1,ILBCDS5438974:1)1:0.131256)1:0.0637033)1:0.242459)1:1.45629,(cichlid6993969:1,(cichlid6993906:1,cichlid6993970:1)1:0.0864572)1:0.481533)1:0.0843794)1:0.335186,((cichlid6994188:1,cichlid6994143:1)0.99:0.0279259,(cichlid6994187:1,((cichlid6994184:1,cichlid6994186:1)0.58:0.00851076,(cichlid6994144:1,(cichlid6994145:1,(cichlid6994146:1,(cichlid6994185:1,cichlid6994189:1)1:0.507015)0.42:0.00298955)0.52:0.00692747)0.76:0.0155239)0.5:0.0059432)0.68:0.0111205)1:1.10762)1:0.080815)1:0.0719933)1:0.104073,(cichlid6994253:1,(cichlid6994240:1,(cichlid7020205:1,(cichlid7020204:1,cichlid7020206:1)0.7:0.017145)0.96:0.0235333)0.93:0.0246643)1:0.497963)1:0.195689)1:0.143903,((cichlid7020181:1,cichlid7020177:1)1:0.195062,((cichlid7020109:1,(cichlid7020132:1,(cichlid7020111:1,(cichlid7020114:1,cichlid7020131:1)0.92:0.0248252)1:0.0615096)1:0.213947)1:1.26951,(cichlid7020337:1,(CICHM16429745:1,cichlid7020263:1)1:0.581294)1:0.185027)1:0.248115)1:0.0588655)1:0.193564,((cichlid6779950:1,(cichlid6779941:1,(cichlid6779939:1,(cichlid6779937:1,(cichlid6779948:1,((cichlid6779951:1,(((((cichlid7050680:1,(cichlid7050678:1,cichlid6779918:1)0.43:0.00483543)0.97:0.0242725,(cichlid6779954:1,(cichlid6779936:1,(cichlid7050679:1,cichlid6779938:1)0.9:0.0194961)0.45:0.00417075)0.42:0.0035233)0.43:0.00409642,((cichlid6779914:1,cichlid6779955:1)0.41:0.00281255,(cichlid6779953:1,cichlid6779956:1)0.74:0.0129378)0.41:0.0033307)0.39:0.00216785,(cichlid6779913:1,cichlid7050682:1)0.95:0.0233221)0.38:0.00221309,((cichlid6779949:1,cichlid6779946:1)0.95:0.022637,(cichlid6779916:1,(cichlid6779917:1,cichlid6779947:1)0.97:0.0247734)0.52:0.00931497)0.49:0.00538075)0.33:0)0.62:0.00913321,(cichlid6779952:1,(cichlid6779942:1,(cichlid7050684:1,cichlid6779915:1)0.98:0.0266048)0.46:0.00432043)0.49:0.00520286)0.23:0)0.76:0.0146397)0.51:0.00771977)0.89:0.0211931)0.68:0.0165977)1:0.916781,(((ILBCDS5421998:1,((cichlid7020290:1,(cichlid7020333:1,(cichlid6993917:1,(cichlid7020381:1,(cichlid7050676:1,(cichlid7050674:1,(ILBCDS5421990:1,(cichlid7020316:1,(cichlid7020318:1,(cichlid7020320:1,(cichlid7020321:1,(cichlid7050655:1,(cichlid7050675:1,(cichlid7020319:1,(cichlid7020317:1,(ILBCDS5438966:1,(ILBCDS5438965:1,ILBCDS5438967:1)1:0.2786)1:0.559148)0.56:0.0084759)0.66:0.0102132)0.58:0.0103058)0.61:0.00960112)0.48:0.00609806)0.44:0.00538231)0.46:0.00610602)0.48:0.00551462)0.83:0.0169316)0.88:0.0192334)1:0.113522)1:0.148727)1:0.147675)1:0.0461576)1:0.0486057,((cichlid7020310:1,(cichlid6994233:1,cichlid7020203:1)1:0.0960625)1:0.0400545,((CICHM16429714:1,CICHM16429715:1)1:0.299357,(ILBCDS5422000:1,cichlid6993907:1)1:0.222759)0.54:0.00815638)1:0.0367746)0.76:0.0145279)1:0.149836,((cichlid6994211:1,(ILBCDS6101023:1,(CICHM16429708:1,(cichlid6993901:1,CICHM16429710:1)0.98:0.0274889)1:0.0824494)1:0.11432)1:0.110079,((CICHM16429709:1,ILBCDS6101010:1)1:0.119584,(CICHM16429711:1,cichlid7020289:1)1:0.0453201)1:0.0775305)1:1.04)1:0.168039,((ILBCDS5421988:1,((cichlid7020105:1,cichlid7020106:1)1:0.422486,(cichlid7020176:1,(CICHM16429703:1,((ILBCDS5879521:1,ILBCDS5879520:1)1:0.22337,((CICHM16429705:1,CICHM16429704:1)1:0.227761,(ILBCDS5879519:1,(ILBCDS5421981:1,ILBCDS5879518:1)1:0.0648898)1:0.30711)1:0.137348)1:0.0744136)1:0.113486)1:0.0630512)1:0.0914197)0.05:0.044948,((cichlid7020135:1,cichlid7050615:1)1:0.205648,(((cichlid7020302:1,(cichlid7050654:1,(cichlid7020332:1,cichlid7050653:1)0.5:0.00562573)0.86:0.0188153)1:0.177066,(ILBCDS5879584:1,(ILBCDS5879582:1,(ILBCDS5879583:1,(ILBCDS5879581:1,ILBCDS5879580:1)0.99:0.034643)0.66:0.014915)0.89:0.0196191)1:0.225851)1:0.0495316,((ILBCDS5879566:1,(ILBCDS5879565:1,(ILBCDS5879563:1,((cichlid7020382:1,((((cichlid7050735:1,(((((cichlid7020300:1,cichlid7050706:1)0.48:0.00576567,(cichlid7020297:1,(cichlid7020296:1,cichlid7020299:1)0.45:0.00432424)0.76:0.0134612)0.58:0.00794336,(cichlid7020301:1,(cichlid7020298:1,cichlid7020294:1)0.54:0.00762473)0.4:0.00247093)0.38:0.00198353,((cichlid7050707:1,cichlid7050709:1)0.64:0.010875,(cichlid7020313:1,cichlid7020295:1)0.62:0.00976519)0.37:0.00157668)0.48:0.00487368,(cichlid7050708:1,cichlid7050729:1)0.56:0.0072733)0.51:0.00633201)0.31:0,((cichlid7050731:1,cichlid7050727:1)1:0.0821219,((cichlid7050728:1,cichlid7050732:1)0.46:0.00440497,(cichlid7050733:1,(cichlid7050734:1,cichlid7050730:1)0.78:0.0141277)0.51:0.00570899)0.35:0.00138438)0.54:0.00685657)0.46:0.00487613,(cichlid7020312:1,cichlid7020314:1)0.21:0)0.53:0.0071435,(cichlid7050725:1,cichlid7050724:1)0.82:0.0152699)0.67:0.0107718)0.79:0.0184863,(cichlid6994234:1,(CICHM16429702:1,(cichlid6994224:1,(cichlid6994242:1,(cichlid6994229:1,(ILBCDS5879570:1,(cichlid6994230:1,cichlid6994235:1)1:0.346099)1:0.0846221)0.57:0.00959349)0.7:0.0123926)0.7:0.0141059)0.54:0.00798944)0.83:0.0190443)1:0.0426457)1:0.0734932)1:0.0923309)1:3.00747,((ILBCDS5879533:1,((cichlid6993900:1,ILBCDS6101026:1)1:0.342301,(ILBCDS5879534:1,ILBCDS5879532:1)1:0.0970223)0.97:0.0827111)1:0.857169,((cichlid7020133:1,(cichlid6994203:1,(CICHM16429668:1,((cichlid7050662:1,(cichlid7050687:1,(cichlid7050701:1,(cichlid7050688:1,((cichlid7050705:1,(cichlid7050686:1,(cichlid7050695:1,(cichlid7050689:1,(cichlid7050634:1,(cichlid7050699:1,(cichlid7050670:1,(((cichlid7050637:1,((cichlid7050690:1,(cichlid7050663:1,((((cichlid7050669:1,cichlid7050672:1)0.44:0.00391821,((CICHM16429665:1,cichlid7050636:1)0.86:0.0183139,(cichlid7050702:1,(cichlid7050667:1,(cichlid7050635:1,cichlid7050664:1)0.62:0.00941832)0.48:0.00589604)0.49:0.00539197)0.49:0.00579851)0.39:0.0021409,(cichlid7050665:1,(cichlid7050668:1,cichlid7050694:1)0.95:0.0223547)0.28:0.000198886)0.31:0,(cichlid7050697:1,cichlid7050671:1)0.42:0.0031508)0.44:0.00362834)0.22:0)0.5:0.0060837,(cichlid7050639:1,cichlid7050666:1)0.29:0.0025868)0.3:0)0.43:0.00376818,(cichlid7050692:1,(cichlid7050673:1,(cichlid7050703:1,(cichlid7050696:1,cichlid7050693:1)0.56:0.0073296)0.88:0.017777)0.3:0)0.2:0)0.58:0.00902253,(cichlid7050704:1,cichlid7050661:1)0.14:0)0.55:0.0110525)0.23:0)0.68:0.0109149)0.43:0.00440725)0.92:0.0214224)0.35:0.000658274)0.67:0.0120036)0.27:0.000321889,(cichlid7050700:1,cichlid7050691:1)0.17:0)0.94:0.0217377)0.64:0.017336)0.56:0.0126639)0.84:0.0231287)1:1.00732,(CICHM16429735:1,((cichlid6994138:1,cichlid7020134:1)1:0.72655,((cichlid6994136:1,cichlid6994135:1)0.85:0.0195356,(CICHM16429692:1,cichlid6994212:1)1:0.262887)1:1.16571)0.88:0.0179454)1:0.141036)1:0.0525787)0:0.00426085)1:0.0811689)0.98:0.0807087,(((cichlid6994251:1,((ILBCDS5879541:1,CICHM16429693:1)1:0.249511,((ILBCDS5421980:1,cichlid6994204:1)1:0.218241,((CICHM16429688:1,CICHM16429689:1)1:0.0806857,(CICHM16429690:1,cichlid6780012:1)1:0.29313)1:0.36975)1:0.0613555)1:0.22623)1:0.037763,(CICHM16429691:1,((ILBCDS5879522:1,(ILBCDS5879523:1,cichlid7020192:1)0.99:0.0308784)1:0.322495,(cichlid6994133:1,(cichlid6993972:1,cichlid6994134:1)1:0.0715379)1:0.0592844)1:0.529326)1:0.219739)1:1.72014,((((((CICHM16429731:1,(((((ILBCDS6101003:1,((cichlid7020378:1,cichlid7020379:1)1:0.516333,(cichlid7050656:1,(cichlid7050657:1,cichlid7020315:1)0.64:0.00968735)1:0.328857)1:0.278566)1:0.161504,(cichlid7020284:1,(cichlid7020283:1,cichlid7020285:1)0.69:0.0114077)1:1.31445)1:0.326988,(cichlid6994220:1,(cichlid6994221:1,cichlid6994236:1)1:0.0371544)1:3.72349)0.35:0.000718517,(((ILBCDS5421972:1,cichlid6993956:1)1:1.15026,((cichlid7020210:1,(cichlid6993953:1,cichlid6994249:1)1:0.369836)1:0.126204,(cichlid7020254:1,(cichlid7020264:1,cichlid7020255:1)0.71:0.0118546)1:0.613745)1:0.271305)1:0.0503297,(cichlid7020249:1,(cichlid7020336:1,(cichlid7020235:1,cichlid7020236:1)0.87:0.019289)0.69:0.0192131)1:1.2059)1:0.123261)1:0.082679,((cichlid7020252:1,cichlid7020238:1)1:1.82492,(ILBCDS6101014:1,(cichlid6994241:1,(cichlid6994190:1,cichlid6994063:1)1:0.505213)1:0.668134)1:0.176307)1:0.162558)1:0.241929)1:0.157325,(ILBCDS5421982:1,((CICHM16429733:1,CICHM16429734:1)1:0.211586,(CICHM16429732:1,cichlid6994244:1)0.48:0.00627116)1:0.450403)1:0.14448)1:0.253667,(ILBCDS6101006:1,(((CICHM16429716:1,cichlid6994137:1)1:0.0902424,(cichlid7020233:1,(cichlid7020234:1,(cichlid7020237:1,(CICHM16429717:1,cichlid7020256:1)0.78:0.0140918)0.48:0.00692701)0.52:0.00619437)1:0.06866)1:0.76794,((cichlid7020108:1,cichlid7020113:1)1:0.161589,(cichlid7020115:1,cichlid7020128:1)1:0.313396)1:0.516149)1:0.122857)1:1.79472)0.91:0.0395099,((CICHM16429661:1,((CICHM16429687:1,CICHM16429686:1)1:0.730386,((CICHM16429683:1,(CICHM16429682:1,CICHM16429685:1)1:0.212595)1:0.300474,(ILBCDS6101004:1,(CICHM16429684:1,cichlid6979078:1)1:0.162027)1:0.332398)1:1.37951)1:0.219113)1:1.16651,((ILBCDS5879539:1,ILBCDS5879540:1)1:0.084254,(cichlid6994225:1,cichlid6780010:1)1:0.0440106)1:3.29976)1:0.166634)1:0.0748496,(cichlid6993896:1,cichlid7020292:1)1:1.06506)0.37:0.00321078,((CICHM16429663:1,cichlid7020193:1)1:0.119252,((((((ILBCDS5421987:1,((((ILBCDS5879531:1,(ILBCDS5879530:1,(ILBCDS5879552:1,(ILBCDS5879529:1,((cichlid7050624:1,((cichlid7050622:1,cichlid7050623:1)0.78:0.0140065,(cichlid7050625:1,((cichlid7050620:1,cichlid7050621:1)1:0.0362656,(cichlid7050619:1,(cichlid7050618:1,cichlid7050617:1)1:0.038033)0.68:0.0124216)0.98:0.0275253)0.68:0.0110166)0.53:0.00699681)0.71:0.01244,((cichlid7020286:1,cichlid7020287:1)0.99:0.0301425,(cichlid7020127:1,(cichlid7020125:1,cichlid7020126:1)0.36:0.00116279)0.57:0.00755106)0.75:0.0133895)0.92:0.0204079)1:0.0661302)1:0.0621743)1:0.0635038)1:0.877473,(CICHM16429662:1,(cichlid7020208:1,(cichlid7020209:1,(cichlid6994247:1,cichlid7020207:1)0.37:0.00125977)0.58:0.00841583)1:0.211902)1:0.409945)1:0.869158,(cichlid7020323:1,((CICHM16429694:1,cichlid6993929:1)0.64:0.0106371,(CICHM16429696:1,CICHM16429695:1)1:0.0407681)1:0.257948)0.98:0.0258633)0.99:0.0300583,(cichlid6994206:1,((((CICHM16429608:1,(CICHM16429613:1,((CICHM16429609:1,CICHM16429612:1)0.94:0.021783,((CICHM16429611:1,CICHM16429614:1)1:0.156229,(CICHM16429610:1,CICHM16429615:1)0.55:0.00725987)0.79:0.0149021)0.54:0.0108282)1:0.0547157)1:0.325032,((ILBCDS5879542:1,ILBCDS5879543:1)1:0.351117,(CICHM16429606:1,(CICHM16429605:1,(CICHM16429604:1,CICHM16429607:1)1:0.0354107)1:0.0468912)1:0.202799)1:0.144026)1:0.666265,((cichlid6993893:1,(cichlid6993916:1,cichlid7020368:1)0.88:0.0177666)1:0.0648136,(ILBCDS5421991:1,(cichlid6994223:1,(cichlid6994226:1,cichlid6994218:1)1:0.599516)1:0.307764)1:1.35816)1:0.0451926)0.98:0.0272441,(cichlid6993931:1,(ILBCDS5879567:1,(ILBCDS6101009:1,cichlid7020304:1)1:0.216413)0.55:0.0564271)1:0.0712116)1:0.0473773)0.99:0.0377687)1:0.161236)1:0.0721008,((((ILBCDS5879589:1,(ILBCDS5879592:1,(cichlid7050640:1,(ILBCDS5879590:1,(ILBCDS5879591:1,(cichlid7020288:1,(ILBCDS5879546:1,(cichlid7050641:1,(ILBCDS5879547:1,(((cichlid7050646:1,cichlid7050651:1)0.26:0,((cichlid7050650:1,cichlid7050643:1)0.83:0.0160842,((cichlid7050644:1,cichlid7050645:1)0.35:0.000639614,((cichlid7050647:1,cichlid7050649:1)0.44:0.0036499,(cichlid7050648:1,cichlid7020367:1)0.76:0.0159393)0.6:0.00908306)0.34:0.000790965)0.66:0.0102782)0.23:0.0014006,(cichlid7050642:1,cichlid7020371:1)0.71:0.0116156)1:0.0529526)0:0)1:0.0573304)0.02:0.0102954)1:0.041117)0.55:0.0205983)0.91:0.0392997)0.7:0.0379934)0.97:0.031485)1:0.808866,(cichlid7020213:1,(ILBCDS5879545:1,(ILBCDS5879548:1,ILBCDS6101012:1)1:0.0826226)1:0.10535)1:1.45985)0.98:0.0286147,((cichlid6993915:1,cichlid6993903:1)1:0.110631,(cichlid6994231:1,(ILBCDS6101031:1,(cichlid7050721:1,cichlid7050720:1)1:0.259805)1:0.720462)0.82:0.0337889)1:0.0415227)1:0.0356108,(ILBCDS5879572:1,ILBCDS6101015:1)1:0.274628)0.56:0.0291914)1:0.0537294,(cichlid7020196:1,(ILBCDS5421992:1,(ILBCDS5421993:1,(cichlid6994222:1,ILBCDS5421989:1)1:0.231915)1:0.0583391)1:0.263261)1:1.43017)1:0.0608921,(cichlid6994213:1,cichlid7050616:1)1:1.86411)1:0.0702842,(((cichlid6993894:1,(((CICHM16429698:1,cichlid6994238:1)0.53:0.00972209,(CICHM16429753:1,(cichlid7020136:1,(CICHM16429754:1,CICHM16429699:1)0.62:0.0117303)0.78:0.0183775)0.62:0.00918511)0.83:0.0180428,((ILBCDS6101008:1,cichlid6993895:1)0.41:0.00280448,(CICHM16429697:1,cichlid6993930:1)0.78:0.0142887)0.68:0.0114396)0.64:0.00971302)1:3.03988,((cichlid6993971:1,cichlid6994205:1)1:2.13231,(ILBCDS5879553:1,(ILBCDS6101027:1,((CICHM16429700:1,CICHM16429701:1)1:0.0365366,(ILBCDS6101030:1,ILBCDS5879579:1)0.64:0.0104798)1:0.0610262)1:0.103665)1:1.73148)1:0.335424)1:0.113988,(cichlid7020280:1,(CICHM16429670:1,cichlid6993955:1)1:1.44167)1:0.496998)0.96:0.0250677)0.63:0.0483717,((cichlid7020194:1,cichlid7020195:1)1:0.669168,(ILBCDS5879535:1,(ILBCDS5879537:1,(ILBCDS5879536:1,(ILBCDS5879538:1,(CICHM16429584:1,(CICHM16429589:1,(CICHM16429587:1,(((CICHM16429585:1,((cichlid7020117:1,((ILBCDS5421985:1,(((CICHM16429593:1,cichlid7020123:1)0.29:0,((cichlid7020118:1,CICHM16429592:1)0.31:0.000157761,((cichlid7020122:1,cichlid7050626:1)0.41:0.00406346,(cichlid7050630:1,(cichlid7020380:1,cichlid7020124:1)0.8:0.014935)0.35:0.000723003)0.57:0.00893132)0.28:0)0.41:0.00313886,(cichlid7020121:1,(CICHM16429594:1,cichlid7050629:1)0.66:0.0104739)0.25:0)0.38:0.00169287)0.38:0.00289298,(cichlid7050632:1,cichlid6994237:1)0.5:0.00676064)0.42:0.00292496)0.49:0.00549205,((cichlid7050627:1,cichlid7020120:1)0.28:0,(cichlid7050628:1,(cichlid7020119:1,(CICHM16429586:1,cichlid7020116:1)0.8:0.0148017)0.54:0.00680457)0.57:0.00800047)0.25:0)0.47:0.00489089)0.74:0.0142558,((CICHM16429590:1,cichlid6994227:1)1:0.0353377,(cichlid6994239:1,(CICHM16429591:1,CICHM16429588:1)0.99:0.0311889)0.56:0.0074884)1:0.0542825)0.15:0.00291859,CICHM16429583:1)1:0.0606337)0.69:0.0313474)0:0.00782115)1:0.0606382)1:0.0409874)1:0.081728)0.69:0.0464368)1:1.10396)0.94:0.0220176)0.99:0.0395645)0.98:0.0349089)0.93:0.0215862)1:0.0826212)1:0.0642396)0:0.0395388)0.98:0.0401517)1:0.234093)0.33:0.00505012)1:0.125171)1:0.120812)1:0.218614)0:0.100656)1:0.27212)1:0.5);
