# Supplementary material for: Introgression dynamics of sex-linked chromosomal inversions shape the Malawi cichlid radiation
Source: Science. Author manuscript; Available in PMC 2025 Jun 19. (PMC7617772; doi:10.1126/science.adr9961)
Supplement: Supplementary Data Tables [file EMS206383-supplement-Supplementary_Data_Tables.zip]

Archive with 17 entries (17 files):
- Table S19.tsv
- Table_S1.tsv
- Table_S2.tsv
- Table_S5.tsv
- Table_S7.tsv
- Table_S10.tsv
- Table_S11.tsv
- Table_S12.tsv
- Table_S13.tsv
- Table_S14.tsv
- Table_S18.tsv
- Table_S20.tsv
- Table_S21.tsv
- Table_S22.tsv
- Table_S23.tsv
- Table_S24.csv
- Table_S25.tsv
