# Supplementary material for: Introgression dynamics of sex-linked chromosomal inversions shape the Malawi cichlid radiation
Source: Science. Author manuscript; Available in PMC 2025 Jun 19. (PMC7617772; doi:10.1126/science.adr9961)
Supplement: Supplementary Data Tables [file EMS206383-supplement-Supplementary_Data_Tables.zip › Table_S1.tsv]

sequence_id	specimen_id	seq_depth	genus	species	sex	clade	location	sublocation	Biosample	Bioproject
cichlid6779865	D17-A01	16.14	Copadichromis	mloto	U	Utaka	Southeast_arm	Palm_Beach	SAMEA117805282	PRJEB20078
cichlid6779866	D17-A02	14.57	Copadichromis	mloto	U	Utaka	Southeast_arm	Palm_Beach	SAMEA117805283	PRJEB20078
cichlid6779867	D17-A03	18.68	Copadichromis	mloto	U	Utaka	Southeast_arm	Palm_Beach	SAMEA117805284	PRJEB20078
cichlid6779868	D17-A04	17.98	Copadichromis	mloto	U	Utaka	Southeast_arm	Palm_Beach	SAMEA117805285	PRJEB20078
cichlid6779869	D17-A05	15.55	Copadichromis	mloto	U	Utaka	Southeast_arm	Palm_Beach	SAMEA117805286	PRJEB20078
cichlid6779870	D17-A06	16.03	Copadichromis	mloto	U	Utaka	Southeast_arm	Palm_Beach	SAMEA117805287	PRJEB20078
cichlid6779871	D17-A07	17.65	Copadichromis	mloto	U	Utaka	Southeast_arm	Palm_Beach	SAMEA117805288	PRJEB20078
cichlid6779872	D17-A08	18.21	Copadichromis	mloto	U	Utaka	Southeast_arm	Palm_Beach	SAMEA117805289	PRJEB20078
cichlid6779873	D17-A09	15.08	Copadichromis	mloto	U	Utaka	Southeast_arm	Palm_Beach	SAMEA117805290	PRJEB20078
cichlid6779874	D17-A10	17.07	Copadichromis	mloto	U	Utaka	Southeast_arm	Palm_Beach	SAMEA117805291	PRJEB20078
cichlid6779875	D17-B01	15.73	Copadichromis	mloto	U	Utaka	Southeast_arm	Palm_Beach	SAMEA117805292	PRJEB20078
cichlid6779876	D17-B02	15.86	Copadichromis	mloto	U	Utaka	Southeast_arm	Palm_Beach	SAMEA117805293	PRJEB20078
cichlid6779877	D17-B03	18.21	Copadichromis	mloto	U	Utaka	Southeast_arm	Palm_Beach	SAMEA117805294	PRJEB20078
cichlid6779878	D17-B04	16.63	Copadichromis	mloto	U	Utaka	Southeast_arm	Palm_Beach	SAMEA117805295	PRJEB20078
cichlid6779879	D17-B05	18.78	Copadichromis	mloto	U	Utaka	Southeast_arm	Palm_Beach	SAMEA117805296	PRJEB20078
cichlid6779880	D17-B06	16.63	Copadichromis	mloto	U	Utaka	Southeast_arm	Palm_Beach	SAMEA117805297	PRJEB20078
cichlid6779881	D17-B07	18.94	Copadichromis	mloto	U	Utaka	Southeast_arm	Palm_Beach	SAMEA117805298	PRJEB20078
cichlid6779882	D17-B08	15.81	Copadichromis	mloto	U	Utaka	Southeast_arm	Palm_Beach	SAMEA117805299	PRJEB20078
cichlid6779883	D17-B09	17.93	Copadichromis	mloto	U	Utaka	Southeast_arm	Palm_Beach	SAMEA117805300	PRJEB20078
cichlid6779884	D17-B10	15.48	Copadichromis	mloto	U	Utaka	Southeast_arm	Palm_Beach	SAMEA117805301	PRJEB20078
cichlid6779885	D17-C01	16.63	Copadichromis	mloto	U	Utaka	Southeast_arm	Palm_Beach	SAMEA117805302	PRJEB20078
cichlid6779886	D17-C02	14.96	Copadichromis	mloto	U	Utaka	Southeast_arm	Palm_Beach	SAMEA117805303	PRJEB20078
cichlid6779887	D17-C03	16.57	Copadichromis	mloto	U	Utaka	Southeast_arm	Palm_Beach	SAMEA117805304	PRJEB20078
cichlid6779888	D17-C04	16.43	Copadichromis	mloto	U	Utaka	Southeast_arm	Palm_Beach	SAMEA117805305	PRJEB20078
cichlid6779913	D18-F03	17.94	Copadichromis	chrysonotus	M	Utaka	Lake_Malombe	Chimwala	SAMEA117805330	PRJEB20078
cichlid6779914	D18-F04	16.43	Copadichromis	chrysonotus	M	Utaka	Lake_Malombe	Chimwala	SAMEA117805331	PRJEB20078
cichlid6779915	D18-F05	17.06	Copadichromis	chrysonotus	M	Utaka	Lake_Malombe	Chimwala	SAMEA117805332	PRJEB20078
cichlid6779916	D18-F06	16.69	Copadichromis	chrysonotus	M	Utaka	Lake_Malombe	Chimwala	SAMEA117805333	PRJEB20078
cichlid6779917	D18-F07	18.78	Copadichromis	chrysonotus	M	Utaka	Lake_Malombe	Chimwala	SAMEA117805334	PRJEB20078
cichlid6779918	D18-F08	16.86	Copadichromis	chrysonotus	M	Utaka	Lake_Malombe	Chimwala	SAMEA117805335	PRJEB20078
cichlid6779919	D20-E06	17.89	Copadichromis	mloto	M	Utaka	Lake_Malombe		SAMEA117805336	PRJEB20078
cichlid6779920	D20-E07	16.73	Copadichromis	mloto	M	Utaka	Lake_Malombe		SAMEA117805337	PRJEB20078
cichlid6779921	D20-E08	15.43	Copadichromis	mloto	M	Utaka	Lake_Malombe		SAMEA117805338	PRJEB20078
cichlid6779922	D20-E09	16.11	Copadichromis	mloto	M	Utaka	Lake_Malombe		SAMEA117805339	PRJEB20078
cichlid6779923	D20-E10	15.23	Copadichromis	mloto	M	Utaka	Lake_Malombe		SAMEA117805340	PRJEB20078
cichlid6779924	D20-F01	15.77	Copadichromis	mloto	F	Utaka	Lake_Malombe		SAMEA117805341	PRJEB20078
cichlid6779925	D20-F02	15.91	Copadichromis	mloto	M	Utaka	Lake_Malombe		SAMEA117805342	PRJEB20078
cichlid6779926	D20-F03	17.27	Copadichromis	mloto	M	Utaka	Lake_Malombe		SAMEA117805343	PRJEB20078
cichlid6779927	D20-F04	16.32	Copadichromis	mloto	M	Utaka	Lake_Malombe		SAMEA117805344	PRJEB20078
cichlid6779928	D20-F05	14.51	Copadichromis	mloto	M	Utaka	Lake_Malombe		SAMEA117805345	PRJEB20078
cichlid6779929	D20-F06	13.91	Copadichromis	mloto	M	Utaka	Lake_Malombe		SAMEA117805346	PRJEB20078
cichlid6779930	D20-F07	16.11	Copadichromis	mloto	M	Utaka	Lake_Malombe		SAMEA117805347	PRJEB20078
cichlid6779931	D20-F08	14.55	Copadichromis	mloto	M	Utaka	Lake_Malombe		SAMEA117805348	PRJEB20078
cichlid6779932	D20-F09	16.34	Copadichromis	mloto	M	Utaka	Lake_Malombe		SAMEA117805349	PRJEB20078
cichlid6779933	D20-F10	16.92	Copadichromis	mloto	M	Utaka	Lake_Malombe		SAMEA117805350	PRJEB20078
cichlid6779934	D20-G01	17.29	Copadichromis	mloto	M	Utaka	Lake_Malombe		SAMEA117805351	PRJEB20078
cichlid6779935	D20-G02	18.23	Copadichromis	mloto	M	Utaka	Lake_Malombe		SAMEA117805352	PRJEB20078
cichlid6779936	D20-H06	17.2	Copadichromis	chrysonotus	F	Utaka	Lake_Malombe		SAMEA117805353	PRJEB20078
cichlid6779937	D20-H07	16.07	Copadichromis	chrysonotus	M	Utaka	Lake_Malombe		SAMEA117805354	PRJEB20078
cichlid6779938	D20-H08	18.57	Copadichromis	chrysonotus	M	Utaka	Lake_Malombe		SAMEA117805355	PRJEB20078
cichlid6779939	D20-H09	14.9	Copadichromis	chrysonotus	M	Utaka	Lake_Malombe		SAMEA117805356	PRJEB20078
cichlid6779941	D20-I01	15.17	Copadichromis	chrysonotus	M	Utaka	Lake_Malombe		SAMEA117805357	PRJEB20078
cichlid6779942	D20-I02	19.75	Copadichromis	chrysonotus	M	Utaka	Lake_Malombe		SAMEA117805358	PRJEB20078
cichlid6779943	D20-J04	16.37	Copadichromis	mloto	F	Utaka	Lake_Malombe		SAMEA117805359	PRJEB20078
cichlid6779946	D21-B06	16.85	Copadichromis	chrysonotus	F	Utaka	Lake_Malombe		SAMEA117805360	PRJEB20078
cichlid6779947	D21-B08	18.23	Copadichromis	chrysonotus	F	Utaka	Lake_Malombe		SAMEA117805361	PRJEB20078
cichlid6779948	D21-B10	15.92	Copadichromis	chrysonotus	F	Utaka	Lake_Malombe		SAMEA117805362	PRJEB20078
cichlid6779949	D21-C01	16.21	Copadichromis	chrysonotus	F	Utaka	Lake_Malombe		SAMEA117805363	PRJEB20078
cichlid6779950	D21-C03	16.81	Copadichromis	chrysonotus	F	Utaka	Lake_Malombe		SAMEA117805364	PRJEB20078
cichlid6779951	D21-C04	16.22	Copadichromis	chrysonotus	F	Utaka	Lake_Malombe		SAMEA117805365	PRJEB20078
cichlid6779952	D21-C05	16.28	Copadichromis	chrysonotus	F	Utaka	Lake_Malombe		SAMEA117805366	PRJEB20078
cichlid6779953	D21-C06	15.81	Copadichromis	chrysonotus	F	Utaka	Lake_Malombe		SAMEA117805367	PRJEB20078
cichlid6779954	D21-C08	16.7	Copadichromis	chrysonotus	F	Utaka	Lake_Malombe		SAMEA117805368	PRJEB20078
cichlid6779955	D21-C09	13.65	Copadichromis	chrysonotus	F	Utaka	Lake_Malombe		SAMEA117805369	PRJEB20078
cichlid6779956	D21-C10	16.48	Copadichromis	chrysonotus	F	Utaka	Lake_Malombe		SAMEA117805370	PRJEB20078
cichlid6779957	D21-E01	17.05	Copadichromis	mloto	F	Utaka	Lake_Malombe		SAMEA117805371	PRJEB20078
cichlid6779958	D21-E02	18.77	Copadichromis	mloto	F	Utaka	Lake_Malombe		SAMEA117805372	PRJEB20078
cichlid6779959	D21-E03	18.06	Copadichromis	mloto	F	Utaka	Lake_Malombe		SAMEA117805373	PRJEB20078
cichlid6779961	D21-E05	17.15	Copadichromis	mloto	F	Utaka	Lake_Malombe		SAMEA117805374	PRJEB20078
cichlid6779973	D22-A10	17.57	Copadichromis	mloto	M	Utaka	Southwest_arm	Msaka	SAMEA117805385	PRJEB20078
cichlid6779974	D22-B01	16.67	Copadichromis	mloto	M	Utaka	Southwest_arm	Msaka	SAMEA117805386	PRJEB20078
cichlid6779975	D22-B02	17.62	Copadichromis	mloto	M	Utaka	Southwest_arm	Msaka	SAMEA117805387	PRJEB20078
cichlid6779976	D22-B03	17.62	Copadichromis	mloto	M	Utaka	Southwest_arm	Msaka	SAMEA117805388	PRJEB20078
cichlid6779977	D22-B04	18.79	Copadichromis	mloto	M	Utaka	Southwest_arm	Msaka	SAMEA117805389	PRJEB20078
cichlid6779978	D22-B05	18.02	Copadichromis	mloto	M	Utaka	Southwest_arm	Msaka	SAMEA117805390	PRJEB20078
cichlid6779979	D22-B06	15.33	Copadichromis	mloto	M	Utaka	Southwest_arm	Msaka	SAMEA117805391	PRJEB20078
cichlid6779980	D22-B07	15.29	Copadichromis	mloto	M	Utaka	Southwest_arm	Msaka	SAMEA117805392	PRJEB20078
cichlid6779981	D22-B08	15.05	Copadichromis	mloto	M	Utaka	Southwest_arm	Msaka	SAMEA117805393	PRJEB20078
cichlid6779982	D22-G04	17.05	Copadichromis	mloto	M	Utaka	Southwest_arm	Msaka	SAMEA117805394	PRJEB20078
cichlid6779983	D22-G05	16.42	Copadichromis	mloto	M	Utaka	Southwest_arm	Msaka	SAMEA117805395	PRJEB20078
cichlid6779984	D22-G06	15.49	Copadichromis	mloto	M	Utaka	Southwest_arm	Msaka	SAMEA117805396	PRJEB20078
cichlid6779985	D22-G07	14.25	Copadichromis	mloto	M	Utaka	Southwest_arm	Msaka	SAMEA117805397	PRJEB20078
cichlid6779986	D22-G08	17.18	Copadichromis	mloto	M	Utaka	Southwest_arm	Msaka	SAMEA117805398	PRJEB20078
cichlid6779987	D22-G09	13.67	Copadichromis	mloto	M	Utaka	Southwest_arm	Msaka	SAMEA117805399	PRJEB20078
cichlid6779988	D22-G10	13.69	Copadichromis	mloto	M	Utaka	Southwest_arm	Msaka	SAMEA117805400	PRJEB20078
cichlid6779989	D22-H01	15.26	Copadichromis	mloto	M	Utaka	Southwest_arm	Msaka	SAMEA117805401	PRJEB20078
cichlid6779990	D22-H02	14.23	Copadichromis	mloto	M	Utaka	Southwest_arm	Msaka	SAMEA117805402	PRJEB20078
cichlid6780004	D27-D09	13.13	Copadichromis	mloto	M	Utaka	Southwest_arm	Msaka	SAMEA117805416	PRJEB20078
cichlid6780005	D27-D10	15.77	Copadichromis	mloto	M	Utaka	Southwest_arm	Msaka	SAMEA117805417	PRJEB20078
cichlid6780006	D27-E01	16	Copadichromis	mloto	M	Utaka	Southwest_arm	Msaka	SAMEA117805418	PRJEB20078
cichlid6780007	D27-E02	17.61	Copadichromis	mloto	M	Utaka	Southwest_arm	Msaka	SAMEA117805419	PRJEB20078
cichlid6780008	D27-E03	15.34	Copadichromis	mloto	M	Utaka	Southwest_arm	Msaka	SAMEA117805420	PRJEB20078
cichlid6780009	D27-E04	17.11	Copadichromis	mloto	M	Utaka	Southwest_arm	Msaka	SAMEA117805421	PRJEB20078
cichlid6780010	D16-A02	18.17	Champsochromis	caeruleus	U	Shallow	Tanzania		SAMEA117805422	PRJEB20078
cichlid6780011	D16-A01	15.03	Copadichromis	ilesi	F	Utaka	Nkanda		SAMEA117805423	PRJEB20078
cichlid6780012	D16-A03	16.57	Buccochromis	rhoadesii	U	Shallow	Mbenji_island		SAMEA117805424	PRJEB20078
cichlid6780013	D16-A04	15.04	Copadichromis	borleyi	M	Utaka	Gome		SAMEA117805425	PRJEB20078
cichlid6978767	D01-B01	16.41	Pseudotropheus	lucerna	M	Mbuna	Nkhata_Bay	Kampango_point	SAMEA117805426	PRJEB21343
cichlid6978768	D01-B03	19.15	Tropheops	rust	M	Mbuna	Nkhata_Bay	Kampango_point	SAMEA5806192	PRJEB21343
cichlid6978769	D01-B07	15.92	Maylandia	callainos	F	Mbuna	Nkhata_Bay	Kampango_point	SAMEA104139121	PRJEB21343
cichlid6978770	D01-D02	16.24	Chindongo	elongatus-nkhata-brown	M	Mbuna	Nkhata_Bay	Kampango_point	SAMEA5806193	PRJEB21343
cichlid6978771	D01-E05	16.12	Cynotilapia	zebroides	M	Mbuna	Nkhata_Bay	Kampango_point	SAMEA104139122	PRJEB21343
cichlid6978772	D21-J01	13.8	Copadichromis	pleurostigma	U	Utaka	Southwest_arm	Msaka	SAMEA104139123	PRJEB21343
cichlid6978773	D01-E08	18.61	Cynotilapia	zebroides	M	Mbuna	Nkhata_Bay	Kampango_point	SAMEA104139124	PRJEB21343
cichlid6978774	D01-F04	15.24	Cynotilapia	zebroides	M	Mbuna	Nkhata_Bay	Kampango_point	SAMEA104139125	PRJEB21343
cichlid6978775	D01-F09	17.65	Maylandia	zebra-gold	M	Mbuna	Nkhata_Bay	Kampango_point	SAMEA117805427	PRJEB21343
cichlid6978776	D01-I01	19.92	Tropheops	deep	M	Mbuna	Nkhata_Bay	Viking_reef	SAMEA117805428	PRJEB21343
cichlid6978777	D01-J05	14.31	Tropheops	rust	M	Mbuna	Nkhata_Bay	Viking_reef	SAMEA117805429	PRJEB21343
cichlid6978778	D02-A06	18.16	Chindongo	minutus	M	Mbuna	Nkhata_Bay	Viking_reef	SAMEA117805430	PRJEB21343
cichlid6978779	D02-B03	26.5	Diplotaxodon	bigeye-black-dorsal	U	Diplo	Nkhata_Bay		SAMEA117805431	PRJEB21343
cichlid6978780	D02-B05	17.81	Diplotaxodon	holochromis	U	Diplo	Nkhata_Bay		SAMEA5737581	PRJEB21343
cichlid6978781	D02-C02	19.71	Rhamphochromis	longsnout	U	Rhampho	Nkhata_Bay		SAMEA117805432	PRJEB21343
cichlid6978782	D02-C04	17.48	Copadichromis	quadrimaculatus	U	Utaka	Nkhata_Bay		SAMEA117805433	PRJEB21343
cichlid6978783	D02-E07	15.91	Maylandia	aurora	M	Mbuna	Nkhata_Bay	Playground_point	SAMEA104139126	PRJEB21343
cichlid6978784	D02-F09	16.51	Tropheops	gracilior	U	Mbuna	Nkhata_Bay	Playground_point	SAMEA117805434	PRJEB21343
cichlid6978785	D22-F04	16.33	Copadichromis	jacksoni	F	Utaka	Cape_Maclear	Thumbi_West	SAMEA117805435	PRJEB21343
cichlid6978787	D03-A01	18.62	Rhamphochromis	woodi	M	Rhampho	Nkhata_Bay		SAMEA117805436	PRJEB21343
cichlid6978788	D03-A03	19.8	Diplotaxodon	holochromis	F	Diplo	Nkhata_Bay		SAMEA5737582	PRJEB21343
cichlid6978789	D03-A05	15.35	Tropheops	mauve	M	Mbuna	Nkhata_Bay	Playground_point	SAMEA117805437	PRJEB21343
cichlid6978790	D03-A08	17.23	Cynotilapia	aurifrons	M	Mbuna	Nkhata_Bay	Playground_point	SAMEA117805438	PRJEB21343
cichlid6978863	D03-B07	18.84	Chindongo	elongatus-ruarwe	M	Mbuna	Nkhata_Bay	Playground_point	SAMEA117805439	PRJEB21343
cichlid6978864	D03-E08	18.96	Chindongo	minutus	U	Mbuna	Nkhata_Bay	Playground_point	SAMEA117805440	PRJEB21343
cichlid6978865	D03-F03	19.43	Pseudotropheus	fuscus	U	Mbuna	Nkhata_Bay	Viking_reef	SAMEA117805441	PRJEB21343
cichlid6978866	D03-F04	19.92	Tropheops	band	U	Mbuna	Nkhata_Bay	Viking_reef	SAMEA117805442	PRJEB21343
cichlid6978867	D03-F10	15.36	Tropheops	band	U	Mbuna	Nkhata_Bay	Viking_reef	SAMEA117805443	PRJEB21343
cichlid6978868	D03-I07	16.39	Tropheops	olive	M	Mbuna	Chilumba	Mphanga_rocks	SAMEA117805444	PRJEB21343
cichlid6978869	D03-J01	17.73	Tropheops	chilumba	M	Mbuna	Chilumba	Mphanga_rocks	SAMEA117805445	PRJEB21343
cichlid6978870	D04-B07	16.83	Labeotropheus	fuelleborni	F	Mbuna	Chilumba		SAMEA117805446	PRJEB21343
cichlid6978871	D04-B08	16.84	Maylandia	pearly	M	Mbuna	Chilumba	Mphanga_rocks	SAMEA117805447	PRJEB21343
cichlid6978872	D04-G03	16.19	Copadichromis	borleyi	M	Utaka	Chilumba	Mphanga_rocks	SAMEA104139127	PRJEB21343
cichlid6978873	D04-H03	21.51	Diplotaxodon	longimaxilla	M?	Diplo	Chilumba	Chilumba_main_beach	SAMEA117805448	PRJEB21343
cichlid6978874	D04-H06	17.89	Diplotaxodon	bigeye-black-dorsal	M	Diplo	Chilumba	Chilumba_main_beach	SAMEA117805449	PRJEB21343
cichlid6978875	D05-A04	15.36	Diplotaxodon	limnothrissa-black-dorsal	M	Diplo	Chilumba	Chilumba_main_beach	SAMEA5737583	PRJEB21343
cichlid6978876	D07-B07	16.62	Maylandia	ngarae	M?	Mbuna	Chilumba	Ngara	SAMEA117805450	PRJEB21343
cichlid6978877	D07-D08	15.4	Diplotaxodon	bigeye-black-dorsal	U	Diplo	Chilumba	Ngara	SAMEA117805451	PRJEB21343
cichlid6978878	D07-G09	16.21	Pseudotropheus	crabro	U	Mbuna	Chiofu		SAMEA117805452	PRJEB21343
cichlid6978879	D08-C10	16.09	Rhamphochromis	esox	U	Rhampho	Chiofu		SAMEA117805453	PRJEB21343
cichlid6978880	D08-E02	15.93	Maylandia	estherae	F	Mbuna	Chiofu		SAMEA104139128	PRJEB21343
cichlid6978881	D09-E04	19.07	Cynotilapia	zebroides	M	Mbuna	Chiofu		SAMEA104139129	PRJEB21343
cichlid6978882	D09-E08	16.88	Cynotilapia	zebroides	M	Mbuna	Chiofu		SAMEA104139130	PRJEB21343
cichlid6978883	D09-E09	16.82	Cynotilapia	zebroides	M	Mbuna	Chiofu		SAMEA104139131	PRJEB21343
cichlid6978884	D09-E10	18.48	Cynotilapia	zebroides	F?	Mbuna	Chiofu		SAMEA104139132	PRJEB21343
cichlid6978885	D09-F03	18.45	Cynotilapia	zebroides	M	Mbuna	Chiofu		SAMEA104139133	PRJEB21343
cichlid6978886	D09-F10	17.07	Cynotilapia	zebroides	M	Mbuna	Chiofu		SAMEA104139134	PRJEB21343
cichlid6978959	D09-G04	17.34	Cynotilapia	zebroides	M	Mbuna	Chiofu		SAMEA104139135	PRJEB21343
cichlid6978960	D09-G06	18.98	Cynotilapia	zebroides	M	Mbuna	Chiofu		SAMEA104139136	PRJEB21343
cichlid6978961	D09-G08	17.38	Cynotilapia	zebroides	M	Mbuna	Chiofu		SAMEA104139137	PRJEB21343
cichlid6978962	D09-I06	19.64	Tropheops	chiofu-yellow	M	Mbuna	Chiofu		SAMEA117805454	PRJEB21343
cichlid6978963	D09-J07	15.04	Tropheops	yellow-gular	F	Mbuna	Chiofu		SAMEA117805455	PRJEB21343
cichlid6978964	D10-B07	17.85	Tropheops	chiofu-yellow	F?	Mbuna	Chiofu		SAMEA117805456	PRJEB21343
cichlid6978965	D10-C08	17.57	Diplotaxodon	bigeye-black-dorsal	F?	Diplo	Chiofu		SAMEA117805457	PRJEB21343
cichlid6978966	D10-D01	19.24	Rhamphochromis	greyback	U	Rhampho	Chiofu		SAMEA117805458	PRJEB21343
cichlid6978968	D10-I02	18.47	Cynotilapia	afra	M	Mbuna	Chiofu		SAMEA117805459	PRJEB21343
cichlid6978969	D11-C02	16.91	Rhamphochromis	longsnout	U	Rhampho	Monkey_Bay		SAMEA117805460	PRJEB21343
cichlid6978970	D11-H01	19.69	Diplotaxodon	macrops	M	Diplo	Monkey_Bay		SAMEA117805461	PRJEB21343
cichlid6978971	D12-D06	20.88	Pseudotropheus	acei	U	Mbuna	Makanjila		SAMEA117805462	PRJEB21343
cichlid6978972	D12-G02	17.12	Copadichromis	mloto	M	Utaka	Makanjila		SAMEA117805463	PRJEB21343
cichlid6978973	D12-G09	17.9	Pseudotropheus	lanisticola	U	Mbuna	Makanjila		SAMEA117805464	PRJEB21343
cichlid6978974	D12-I01	18.01	Copadichromis	mloto	M	Utaka	Makanjila		SAMEA117805465	PRJEB21343
cichlid6978975	D12-I09	18.07	Copadichromis	mloto	M	Utaka	Makanjila		SAMEA117805466	PRJEB21343
cichlid6978976	D13-A02	18.18	Rhamphochromis	ferox	M	Rhampho	Makanjila		SAMEA117805467	PRJEB21343
cichlid6978977	D13-B01	17.95	Rhamphochromis	pike	M	Rhampho	Makanjila		SAMEA117805468	PRJEB21343
cichlid6978978	D13-I09	22.3	Diplotaxodon	ecclesi	M	Diplo	Cape_Maclear		SAMEA117805469	PRJEB21343
cichlid6978979	D13-J04	18.58	Rhamphochromis	longsnout	F?	Rhampho	Cape_Maclear		SAMEA117805470	PRJEB21343
cichlid6978980	D13-J06	20.52	Rhamphochromis	long-fin	M?	Rhampho	Cape_Maclear		SAMEA117805471	PRJEB21343
cichlid6978981	D14-F02	19.5	Rhamphochromis	woodi	M	Rhampho	Southwest_arm		SAMEA117805472	PRJEB21343
cichlid6978982	D23-E03	16.95	Maylandia	zebra	U	Mbuna	Cape_Maclear	Thumbi_West	SAMEA104139139	PRJEB21343
cichlid6979055	D25-D07	17.1	Cynotilapia	zebroides	M	Mbuna	Cape_Maclear	Otter_point	SAMEA104139140	PRJEB21343
cichlid6979056	D25-D08	15.88	Cynotilapia	zebroides	M	Mbuna	Cape_Maclear	Otter_point	SAMEA104139141	PRJEB21343
cichlid6979057	D25-D09	15.97	Cynotilapia	zebroides	M	Mbuna	Cape_Maclear	Otter_point	SAMEA104139142	PRJEB21343
cichlid6979058	D25-D10	19.49	Cynotilapia	zebroides	M	Mbuna	Cape_Maclear	Otter_point	SAMEA104139143	PRJEB21343
cichlid6979059	D25-E01	18.63	Cynotilapia	zebroides	M	Mbuna	Cape_Maclear	Otter_point	SAMEA104139144	PRJEB21343
cichlid6979060	D25-E02	17.18	Cynotilapia	zebroides	M	Mbuna	Cape_Maclear	Otter_point	SAMEA104139145	PRJEB21343
cichlid6979061	D25-E03	17.72	Cynotilapia	zebroides	M	Mbuna	Cape_Maclear	Otter_point	SAMEA104139146	PRJEB21343
cichlid6979062	D25-E04	17.74	Maylandia	zebra	M	Mbuna	Cape_Maclear	Otter_point	SAMEA104139147	PRJEB21343
cichlid6979063	D25-E05	18.52	Maylandia	zebra	M	Mbuna	Cape_Maclear	Otter_point	SAMEA104139148	PRJEB21343
cichlid6979064	D25-E06	18.14	Maylandia	zebra	M	Mbuna	Cape_Maclear	Otter_point	SAMEA104139149	PRJEB21343
cichlid6979065	D25-E07	17.08	Maylandia	zebra	M	Mbuna	Cape_Maclear	Otter_point	SAMEA104139150	PRJEB21343
cichlid6979066	D25-E08	18.15	Maylandia	zebra	F	Mbuna	Cape_Maclear	Otter_point	SAMEA104139151	PRJEB21343
cichlid6979067	D25-E09	22.57	Maylandia	zebra	F	Mbuna	Cape_Maclear	Otter_point	SAMEA104139152	PRJEB21343
cichlid6979068	D25-E10	19.48	Maylandia	zebra	F	Mbuna	Cape_Maclear	Otter_point	SAMEA104139153	PRJEB21343
cichlid6979069	D25-F01	21.59	Maylandia	zebra	F	Mbuna	Cape_Maclear	Otter_point	SAMEA104139154	PRJEB21343
cichlid6979070	D25-F02	17.96	Maylandia	zebra	M?	Mbuna	Cape_Maclear	Otter_point	SAMEA104139155	PRJEB21343
cichlid6979071	D25-F03	20.72	Maylandia	zebra	F	Mbuna	Cape_Maclear	Otter_point	SAMEA104139156	PRJEB21343
cichlid6979072	D25-F04	19.43	Maylandia	zebra	F	Mbuna	Cape_Maclear	Otter_point	SAMEA104139157	PRJEB21343
cichlid6979073	D25-F05	18.02	Maylandia	zebra	M	Mbuna	Cape_Maclear	Otter_point	SAMEA104139158	PRJEB21343
cichlid6979074	D25-F06	18.99	Maylandia	zebra	F	Mbuna	Cape_Maclear	Otter_point	SAMEA104139159	PRJEB21343
cichlid6979075	D25-F07	19.7	Maylandia	zebra	M	Mbuna	Cape_Maclear	Otter_point	SAMEA104139160	PRJEB21343
cichlid6979076	D25-F08	19.82	Maylandia	zebra	M	Mbuna	Cape_Maclear	Otter_point	SAMEA104139161	PRJEB21343
cichlid6979077	D25-F09	21.49	Maylandia	zebra	M	Mbuna	Cape_Maclear	Otter_point	SAMEA104139162	PRJEB21343
cichlid6979078	D07-G08	20.94	Tyrannochromis	nigriventer	U	Shallow	Chiofu		SAMEA104139163	PRJEB21343
cichlid6979151	D25-F10	17.52	Maylandia	zebra	M	Mbuna	Cape_Maclear	Otter_point	SAMEA104139164	PRJEB21343
cichlid6979152	D25-G01	16.28	Maylandia	zebra	M	Mbuna	Cape_Maclear	Otter_point	SAMEA104139165	PRJEB21343
cichlid6979153	D25-G02	16.81	Maylandia	zebra	M	Mbuna	Cape_Maclear	Otter_point	SAMEA104139166	PRJEB21343
cichlid6979154	D25-G03	15.95	Maylandia	zebra	M	Mbuna	Cape_Maclear	Otter_point	SAMEA104139167	PRJEB21343
cichlid6979155	D25-G04	16.71	Maylandia	zebra	M	Mbuna	Cape_Maclear	Otter_point	SAMEA104139168	PRJEB21343
cichlid6979156	D25-G05	15.64	Maylandia	zebra	M	Mbuna	Cape_Maclear	Otter_point	SAMEA104139169	PRJEB21343
cichlid6979157	D25-G06	16.99	Maylandia	zebra	M	Mbuna	Cape_Maclear	Otter_point	SAMEA104139170	PRJEB21343
cichlid6979158	D25-G07	17.02	Maylandia	zebra	M	Mbuna	Cape_Maclear	Otter_point	SAMEA104139171	PRJEB21343
cichlid6979159	D25-G08	14.16	Maylandia	zebra	M	Mbuna	Cape_Maclear	Otter_point	SAMEA104139172	PRJEB21343
cichlid6979160	D25-G09	17.43	Maylandia	zebra	M	Mbuna	Cape_Maclear	Otter_point	SAMEA104139173	PRJEB21343
cichlid6979161	D25-G10	14.29	Maylandia	zebra	M	Mbuna	Cape_Maclear	Otter_point	SAMEA104139174	PRJEB21343
cichlid6979162	D25-H01	16.89	Maylandia	zebra	M	Mbuna	Cape_Maclear	Otter_point	SAMEA104139175	PRJEB21343
cichlid6979163	D25-H02	17.8	Maylandia	zebra	M	Mbuna	Cape_Maclear	Otter_point	SAMEA104139176	PRJEB21343
cichlid6979164	D25-H03	17.31	Maylandia	zebra	M	Mbuna	Cape_Maclear	Otter_point	SAMEA104139177	PRJEB21343
cichlid6979165	D26-B03	18.79	Cynotilapia	zebroides	M	Mbuna	Cape_Maclear	Otter_point	SAMEA104139178	PRJEB21343
cichlid6979166	D26-B04	19.29	Cynotilapia	zebroides	M	Mbuna	Cape_Maclear	Otter_point	SAMEA104139179	PRJEB21343
cichlid6979167	D26-B05	17.35	Cynotilapia	zebroides	M	Mbuna	Cape_Maclear	Otter_point	SAMEA104139180	PRJEB21343
cichlid6979168	D26-D04	16.86	Cynotilapia	zebroides	U	Mbuna	Cape_Maclear	Thumbi_West	SAMEA104139181	PRJEB21343
cichlid6979169	D26-D05	17.8	Maylandia	zebra	U	Mbuna	Cape_Maclear	Thumbi_West	SAMEA104139182	PRJEB21343
cichlid6979170	D26-D06	16.13	Maylandia	zebra	U	Mbuna	Cape_Maclear	Thumbi_West	SAMEA104139183	PRJEB21343
cichlid6979171	D26-D07	15.15	Maylandia	zebra	U	Mbuna	Cape_Maclear	Thumbi_West	SAMEA104139184	PRJEB21343
cichlid6979172	D26-D08	17.31	Cynotilapia	zebroides	U	Mbuna	Cape_Maclear	Thumbi_West	SAMEA104139185	PRJEB21343
cichlid6979173	D26-D09	16.93	Maylandia	zebra	U	Mbuna	Cape_Maclear	Thumbi_West	SAMEA104139186	PRJEB21343
cichlid6979174	D26-D10	16.12	Maylandia	zebra	U	Mbuna	Cape_Maclear	Thumbi_West	SAMEA104139187	PRJEB21343
cichlid6979175	D26-E01	15.42	Maylandia	zebra	U	Mbuna	Cape_Maclear	Thumbi_West	SAMEA104139188	PRJEB21343
cichlid6979176	D26-E02	16.47	Cynotilapia	zebroides	U	Mbuna	Cape_Maclear	Thumbi_West	SAMEA104139189	PRJEB21343
cichlid6979177	D26-E03	18.76	Cynotilapia	zebroides	U	Mbuna	Cape_Maclear	Thumbi_West	SAMEA104139190	PRJEB21343
cichlid6979178	D26-E04	18.3	Cynotilapia	zebroides	U	Mbuna	Cape_Maclear	Thumbi_West	SAMEA104139191	PRJEB21343
cichlid6979179	D26-E05	18.54	Cynotilapia	zebroides	U	Mbuna	Cape_Maclear	Thumbi_West	SAMEA104139192	PRJEB21343
cichlid6979180	D26-E06	16.62	Cynotilapia	zebroides	U	Mbuna	Cape_Maclear	Thumbi_West	SAMEA104139193	PRJEB21343
cichlid6979181	D26-E07	17.35	Cynotilapia	zebroides	U	Mbuna	Cape_Maclear	Thumbi_West	SAMEA104139194	PRJEB21343
cichlid6979182	D26-E08	15.8	Cynotilapia	zebroides	U	Mbuna	Cape_Maclear	Thumbi_West	SAMEA104139195	PRJEB21343
cichlid6979183	D26-E09	16.21	Cynotilapia	zebroides	U	Mbuna	Cape_Maclear	Thumbi_West	SAMEA104139196	PRJEB21343
cichlid6979184	D26-E10	17.01	Cynotilapia	zebroides	U	Mbuna	Cape_Maclear	Thumbi_West	SAMEA104139197	PRJEB21343
cichlid6979185	D26-F01	17.51	Cynotilapia	zebroides	U	Mbuna	Cape_Maclear	Thumbi_West	SAMEA104139198	PRJEB21343
cichlid6979186	D26-F02	16.98	Cynotilapia	zebroides	U	Mbuna	Cape_Maclear	Thumbi_West	SAMEA104139199	PRJEB21343
cichlid6979187	D26-F03	18.37	Cynotilapia	zebroides	U	Mbuna	Cape_Maclear	Thumbi_West	SAMEA104139200	PRJEB21343
cichlid6979188	D26-F04	15.75	Cynotilapia	zebroides	U	Mbuna	Cape_Maclear	Thumbi_West	SAMEA104139201	PRJEB21343
cichlid6979189	D26-F05	18.51	Cynotilapia	zebroides	U	Mbuna	Cape_Maclear	Thumbi_West	SAMEA104139202	PRJEB21343
cichlid6979190	D26-F06	16.97	Cynotilapia	zebroides	U	Mbuna	Cape_Maclear	Thumbi_West	SAMEA104139203	PRJEB21343
cichlid6979191	D26-F07	17.53	Cynotilapia	zebroides	U	Mbuna	Cape_Maclear	Thumbi_West	SAMEA104139204	PRJEB21343
cichlid6979192	D26-F08	17.73	Cynotilapia	zebroides	U	Mbuna	Cape_Maclear	Thumbi_West	SAMEA104139205	PRJEB21343
cichlid6979193	D26-F09	19.68	Cynotilapia	zebroides	U	Mbuna	Cape_Maclear	Thumbi_West	SAMEA104139206	PRJEB21343
cichlid6979194	D26-F10	20.52	Cynotilapia	zebroides	U	Mbuna	Cape_Maclear	Thumbi_West	SAMEA104139207	PRJEB21343
cichlid6979195	D26-G01	19.22	Cynotilapia	zebroides	U	Mbuna	Cape_Maclear	Thumbi_West	SAMEA104139208	PRJEB21343
cichlid6979196	D26-G02	15.88	Cynotilapia	zebroides	U	Mbuna	Cape_Maclear	Thumbi_West	SAMEA104139209	PRJEB21343
cichlid6979197	D26-G03	19.44	Cynotilapia	zebroides	U	Mbuna	Cape_Maclear	Thumbi_West	SAMEA104139210	PRJEB21343
cichlid6979198	D27-C01	21.11	Maylandia	zebra	M	Mbuna	Cape_Maclear	Thumbi_West	SAMEA104139211	PRJEB21343
cichlid6979199	D27-C02	16.07	Maylandia	zebra	M	Mbuna	Cape_Maclear	Thumbi_West	SAMEA104139212	PRJEB21343
cichlid6979200	D27-C03	17.53	Maylandia	zebra	M	Mbuna	Cape_Maclear	Thumbi_West	SAMEA104139213	PRJEB21343
cichlid6979201	D27-C04	17.08	Maylandia	zebra	M	Mbuna	Cape_Maclear	Thumbi_West	SAMEA104139214	PRJEB21343
cichlid6979202	D27-C05	17.21	Maylandia	zebra	M	Mbuna	Cape_Maclear	Thumbi_West	SAMEA104139215	PRJEB21343
cichlid6979203	D27-G03	19.15	Maylandia	zebra	U	Mbuna	Cape_Maclear	Thumbi_West	SAMEA104139216	PRJEB21343
cichlid6979204	D27-G04	18.1	Maylandia	zebra	U	Mbuna	Cape_Maclear	Thumbi_West	SAMEA104139217	PRJEB21343
cichlid6979205	D27-G05	17.75	Maylandia	zebra	U	Mbuna	Cape_Maclear	Thumbi_West	SAMEA104139218	PRJEB21343
cichlid6979206	D27-G06	18.78	Maylandia	zebra	U	Mbuna	Cape_Maclear	Thumbi_West	SAMEA104139219	PRJEB21343
cichlid6979207	D27-G07	17.34	Maylandia	zebra	U	Mbuna	Cape_Maclear	Thumbi_West	SAMEA104139220	PRJEB21343
cichlid6979208	D27-G08	17.76	Maylandia	zebra	U	Mbuna	Cape_Maclear	Thumbi_West	SAMEA104139221	PRJEB21343
cichlid6979209	D27-G09	17.33	Maylandia	zebra	U	Mbuna	Cape_Maclear	Thumbi_West	SAMEA104139222	PRJEB21343
cichlid6979210	D27-G10	17.49	Maylandia	zebra	U	Mbuna	Cape_Maclear	Thumbi_West	SAMEA104139223	PRJEB21343
cichlid6979211	D27-H01	19.41	Maylandia	zebra	U	Mbuna	Cape_Maclear	Thumbi_West	SAMEA104139224	PRJEB21343
cichlid6979212	D27-H02	16.76	Maylandia	zebra	U	Mbuna	Cape_Maclear	Thumbi_West	SAMEA104139225	PRJEB21343
cichlid6979213	D27-H03	17.49	Maylandia	zebra	U	Mbuna	Cape_Maclear	Thumbi_West	SAMEA104139226	PRJEB21343
cichlid6979214	D27-H04	18.38	Maylandia	zebra	U	Mbuna	Cape_Maclear	Thumbi_West	SAMEA104139227	PRJEB21343
cichlid6979215	D27-H05	14.7	Maylandia	zebra	U	Mbuna	Cape_Maclear	Thumbi_West	SAMEA104139228	PRJEB21343
cichlid6979216	D27-H06	15.8	Maylandia	zebra	U	Mbuna	Cape_Maclear	Thumbi_West	SAMEA104139229	PRJEB21343
cichlid6979217	D27-H07	16.69	Maylandia	zebra	U	Mbuna	Cape_Maclear	Thumbi_West	SAMEA104139230	PRJEB21343
cichlid6979218	D27-H08	17.37	Maylandia	zebra	U	Mbuna	Cape_Maclear	Thumbi_West	SAMEA104139231	PRJEB21343
cichlid6979219	D27-H09	16.88	Maylandia	zebra	U	Mbuna	Cape_Maclear	Thumbi_West	SAMEA104139232	PRJEB21343
cichlid6979220	D27-H10	17.03	Maylandia	zebra	U	Mbuna	Cape_Maclear	Thumbi_West	SAMEA104139233	PRJEB21343
cichlid6979221	D27-I01	19.82	Maylandia	zebra	U	Mbuna	Cape_Maclear	Thumbi_West	SAMEA104139234	PRJEB21343
cichlid6979222	D27-I02	18.81	Maylandia	zebra	U	Mbuna	Cape_Maclear	Thumbi_West	SAMEA104139235	PRJEB21343
cichlid6979223	D27-I03	14.53	Maylandia	zebra	U	Mbuna	Cape_Maclear	Thumbi_West	SAMEA104139236	PRJEB21343
cichlid6979224	D27-I04	13.73	Maylandia	zebra	U	Mbuna	Cape_Maclear	Thumbi_West	SAMEA104139237	PRJEB21343
cichlid6979225	D27-I05	14.53	Maylandia	zebra	U	Mbuna	Cape_Maclear	Thumbi_West	SAMEA104139238	PRJEB21343
cichlid6979226	D27-I06	13.58	Maylandia	zebra	U	Mbuna	Cape_Maclear	Thumbi_West	SAMEA104139239	PRJEB21343
cichlid6979227	D27-I07	15.81	Cynotilapia	zebroides	U	Mbuna	Cape_Maclear	Otter_point	SAMEA104139240	PRJEB21343
cichlid6979228	D27-I08	13.78	Cynotilapia	zebroides	U	Mbuna	Cape_Maclear	Otter_point	SAMEA104139241	PRJEB21343
cichlid6979229	D27-I09	16.79	Cynotilapia	zebroides	U	Mbuna	Cape_Maclear	Otter_point	SAMEA104139242	PRJEB21343
cichlid6979230	D27-I10	16.45	Cynotilapia	zebroides	U	Mbuna	Cape_Maclear	Otter_point	SAMEA104139243	PRJEB21343
cichlid6979231	D27-J01	17.94	Cynotilapia	zebroides	U	Mbuna	Cape_Maclear	Otter_point	SAMEA104139244	PRJEB21343
cichlid6979232	D27-J02	19.13	Cynotilapia	zebroides	U	Mbuna	Cape_Maclear	Otter_point	SAMEA104139245	PRJEB21343
cichlid6979233	D27-J03	16.46	Cynotilapia	zebroides	U	Mbuna	Cape_Maclear	Otter_point	SAMEA104139246	PRJEB21343
cichlid6979234	D27-J04	17.64	Cynotilapia	zebroides	U	Mbuna	Cape_Maclear	Otter_point	SAMEA104139247	PRJEB21343
cichlid6979235	D27-J05	18.52	Cynotilapia	zebroides	U	Mbuna	Cape_Maclear	Otter_point	SAMEA104139248	PRJEB21343
cichlid6979236	D27-J06	17.94	Cynotilapia	zebroides	U	Mbuna	Cape_Maclear	Otter_point	SAMEA104139249	PRJEB21343
cichlid6979237	D27-J07	18.28	Cynotilapia	zebroides	U	Mbuna	Cape_Maclear	Otter_point	SAMEA104139250	PRJEB21343
cichlid6979238	D27-J08	18.45	Cynotilapia	zebroides	U	Mbuna	Cape_Maclear	Otter_point	SAMEA104139251	PRJEB21343
cichlid6979239	D27-J09	17.6	Cynotilapia	zebroides	U	Mbuna	Cape_Maclear	Otter_point	SAMEA104139252	PRJEB21343
cichlid6979240	D27-J10	16.55	Cynotilapia	zebroides	U	Mbuna	Cape_Maclear	Otter_point	SAMEA104139253	PRJEB21343
cichlid6979241	D28-A01	17.95	Cynotilapia	zebroides	U	Mbuna	Cape_Maclear	Otter_point	SAMEA104139254	PRJEB21343
cichlid6979242	D28-A02	18.22	Cynotilapia	zebroides	U	Mbuna	Cape_Maclear	Otter_point	SAMEA104139255	PRJEB21343
cichlid6979243	D28-A03	19.21	Cynotilapia	zebroides	U	Mbuna	Cape_Maclear	Otter_point	SAMEA104139256	PRJEB21343
cichlid6979244	D28-A04	16.88	Cynotilapia	zebroides	U	Mbuna	Cape_Maclear	Otter_point	SAMEA104139257	PRJEB21343
cichlid6979245	D28-A05	18.34	Cynotilapia	zebroides	U	Mbuna	Cape_Maclear	Otter_point	SAMEA104139258	PRJEB21343
cichlid6979246	D28-A06	20.95	Cynotilapia	zebroides	U	Mbuna	Cape_Maclear	Otter_point	SAMEA104139259	PRJEB21343
cichlid6993892	D01-B02	14.42	Pseudotropheus	lucerna	F	Mbuna	Nkhata_Bay	Kampango_point	SAMEA117805473	PRJEB21343
cichlid6993893	D01-B04	14.45	Protomelas	taeniolatus	F	Shallow	Nkhata_Bay	Kampango_point	SAMEA117805474	PRJEB21343
cichlid6993894	D01-B05	14.27	Dimidiochromis	kiwinge	U	Shallow	Nkhata_Bay	Kampango_point	SAMEA117805475	PRJEB21343
cichlid6993895	D01-B06	16.98	Dimidiochromis	kiwinge	U	Shallow	Nkhata_Bay	Kampango_point	SAMEA117805476	PRJEB21343
cichlid6993896	D01-B08	15.82	Protomelas	insignis	M	Shallow	Nkhata_Bay	Kampango_point	SAMEA117805477	PRJEB21343
cichlid6993897	D01-B10	16.29	Petrotilapia	microgalana	M	Mbuna	Nkhata_Bay	Kampango_point	SAMEA117805478	PRJEB21343
cichlid6993898	D01-C02	17.67	Petrotilapia	microgalana	F	Mbuna	Nkhata_Bay	Kampango_point	SAMEA117805479	PRJEB21343
cichlid6993899	D01-C04	17.33	Petrotilapia	microgalana	F	Mbuna	Nkhata_Bay	Kampango_point	SAMEA117805480	PRJEB21343
cichlid6993900	D01-C05	18.01	Ctenopharynx	pictus	M	Shallow	Nkhata_Bay	Kampango_point	SAMEA117805481	PRJEB21343
cichlid6993901	D01-C06	15.65	Taeniolethrinops	laticeps	U	Shallow	Nkhata_Bay	Kampango_point	SAMEA117805482	PRJEB21343
cichlid6993902	D01-C10	16.08	Petrotilapia	microgalana	M	Mbuna	Nkhata_Bay	Kampango_point	SAMEA117805483	PRJEB21343
cichlid6993903	D01-D04	16.27	Mylochromis	epichoralis	U	Shallow	Nkhata_Bay	Kampango_point	SAMEA117805484	PRJEB21343
cichlid6993904	D01-D09	16.92	Petrotilapia	microgalana	M	Mbuna	Nkhata_Bay	Kampango_point	SAMEA117805485	PRJEB21343
cichlid6993905	D01-E04	17.48	Tropheops	rust	F	Mbuna	Nkhata_Bay	Kampango_point	SAMEA117805486	PRJEB21343
cichlid6993906	D01-E10	16.25	Aulonocara	stuartgranti	M	Deep	Nkhata_Bay	Kampango_point	SAMEA117805487	PRJEB21343
cichlid6993907	D01-G10	15.71	Tramitichromis	kande	M	Shallow	Nkhata_Bay	Viking_reef	SAMEA117805488	PRJEB21343
cichlid6993908	D01-H03	15.66	Cyathochromis	obliquidens	M	Mbuna	Nkhata_Bay	Viking_reef	SAMEA117805489	PRJEB21343
cichlid6993909	D01-H04	14.49	Petrotilapia	microgalana	M	Mbuna	Nkhata_Bay	Viking_reef	SAMEA117805490	PRJEB21343
cichlid6993910	D01-H05	15.51	Pseudotropheus	lucerna	M	Mbuna	Nkhata_Bay	Viking_reef	SAMEA117805491	PRJEB21343
cichlid6993911	D01-H06	17.89	Cyathochromis	obliquidens	M	Mbuna	Nkhata_Bay	Viking_reef	SAMEA117805492	PRJEB21343
cichlid6993912	D01-H07	15.61	Petrotilapia	microgalana	F	Mbuna	Nkhata_Bay	Viking_reef	SAMEA117805493	PRJEB21343
cichlid6993913	D01-H09	14.08	Petrotilapia	microgalana	F	Mbuna	Nkhata_Bay	Viking_reef	SAMEA117805494	PRJEB21343
cichlid6993914	D01-I05	18.12	Petrotilapia	microgalana	F	Mbuna	Nkhata_Bay	Viking_reef	SAMEA117805495	PRJEB21343
cichlid6993915	D01-I07	15.25	Mylochromis	mollis	U	Shallow	Nkhata_Bay	Viking_reef	SAMEA117805496	PRJEB21343
cichlid6993916	D01-J04	14.32	Protomelas	taeniolatus	F	Shallow	Nkhata_Bay	Viking_reef	SAMEA117805497	PRJEB21343
cichlid6993917	D01-J08	18.3	Lethrinops	oculatus	F?	Shallow	Nkhata_Bay	Viking_reef	SAMEA117805498	PRJEB21343
cichlid6993918	D01-J09	14.71	Tropheops	olive	M	Mbuna	Nkhata_Bay	Viking_reef	SAMEA117805499	PRJEB21343
cichlid6993919	D01-J10	16.43	Tropheops	olive	M	Mbuna	Nkhata_Bay	Viking_reef	SAMEA117805500	PRJEB21343
cichlid6993920	D02-A08	17.47	Pseudotropheus	interruptus	M	Mbuna	Nkhata_Bay	Viking_reef	SAMEA117805501	PRJEB21343
cichlid6993921	D02-B04	17.03	Diplotaxodon	bigeye-black-dorsal	U	Diplo	Nkhata_Bay		SAMEA117805502	PRJEB21343
cichlid6993922	D02-E01	17.11	Melanochromis	loriae	F	Mbuna	Nkhata_Bay	Playground_point	SAMEA117805503	PRJEB21343
cichlid6993923	D02-E04	17.38	Petrotilapia	microgalana	F	Mbuna	Nkhata_Bay	Playground_point	SAMEA117805504	PRJEB21343
cichlid6993924	D02-E05	16.65	Petrotilapia	microgalana	F	Mbuna	Nkhata_Bay	Playground_point	SAMEA117805505	PRJEB21343
cichlid6993928	D02-F10	15.23	Tropheops	gracilior	U	Mbuna	Nkhata_Bay	Playground_point	SAMEA117805506	PRJEB21343
cichlid6993929	D02-G03	15.76	Protomelas	similis	F	Shallow	Nkhata_Bay		SAMEA117805507	PRJEB21343
cichlid6993930	D02-G04	16.7	Dimidiochromis	kiwinge	U	Shallow	Nkhata_Bay		SAMEA117805508	PRJEB21343
cichlid6993931	D02-G07	17.06	Protomelas	kirkii	U	Shallow	Nkhata_Bay		SAMEA117805509	PRJEB21343
cichlid6993932	D02-H02	13.75	Copadichromis	virginalis	U	Utaka	Nkhata_Bay		SAMEA117805510	PRJEB21343
cichlid6993933	D02-H03	17.32	Copadichromis	virginalis	U	Utaka	Nkhata_Bay		SAMEA117805512	PRJEB21343
cichlid6993934	D02-H04	15.02	Copadichromis	virginalis	U	Utaka	Nkhata_Bay		SAMEA117805513	PRJEB21343
cichlid6993935	D02-H05	17.73	Copadichromis	virginalis	U	Utaka	Nkhata_Bay		SAMEA117805514	PRJEB21343
cichlid6993936	D02-H06	13.84	Copadichromis	virginalis	U	Utaka	Nkhata_Bay		SAMEA117805515	PRJEB21343
cichlid6993937	D02-H07	16.59	Copadichromis	virginalis	U	Utaka	Nkhata_Bay		SAMEA117805516	PRJEB21343
cichlid6993938	D02-H08	14.16	Copadichromis	virginalis	U	Utaka	Nkhata_Bay		SAMEA117805517	PRJEB21343
cichlid6993939	D02-H09	14.23	Copadichromis	virginalis	U	Utaka	Nkhata_Bay		SAMEA117805518	PRJEB21343
cichlid6993940	D02-H10	14.24	Copadichromis	virginalis	U	Utaka	Nkhata_Bay		SAMEA117805519	PRJEB21343
cichlid6993941	D02-I01	17.07	Copadichromis	virginalis	U	Utaka	Nkhata_Bay		SAMEA117805520	PRJEB21343
cichlid6993949	D02-J03	16.51	Petrotilapia	microgalana	M	Mbuna	Nkhata_Bay	Playground_point	SAMEA117805528	PRJEB21343
cichlid6993951	D02-J06	14.96	Tropheops	rust	U	Mbuna	Nkhata_Bay	Playground_point	SAMEA117805529	PRJEB21343
cichlid6993952	D02-J07	17.22	Tropheops	olive	M	Mbuna	Nkhata_Bay	Playground_point	SAMEA117805530	PRJEB21343
cichlid6993953	D02-J08	14.82	Sciaenochromis	fryeri	M	Shallow	Nkhata_Bay	Playground_point	SAMEA117805531	PRJEB21343
cichlid6993954	D03-A06	13.69	Tropheops	gracilior	M	Mbuna	Nkhata_Bay	Playground_point	SAMEA117805532	PRJEB21343
cichlid6993955	D03-B02	24.77	Hemitaeniochromis	brachyrhynchus	M?	Shallow	Nkhata_Bay	Playground_point	SAMEA117805533	PRJEB21343
cichlid6993956	D03-B03	15.46	Otopharynx	brooksi-striped	M	Shallow	Nkhata_Bay	Playground_point	SAMEA117805534	PRJEB21343
cichlid6993957	D03-B05	15.94	Tropheops	red-fin	F	Mbuna	Nkhata_Bay	Playground_point	SAMEA117805535	PRJEB21343
cichlid6993958	D03-B06	15.2	Melanochromis	mpoto	U	Mbuna	Nkhata_Bay	Playground_point	SAMEA117805536	PRJEB21343
cichlid6993959	D03-B08	19.45	Tropheops	gracilior	M	Mbuna	Nkhata_Bay	Playground_point	SAMEA117805537	PRJEB21343
cichlid6993960	D03-C03	14.53	Tropheops	olive	M	Mbuna	Nkhata_Bay	Playground_point	SAMEA117805538	PRJEB21343
cichlid6993961	D03-C04	15.01	Tropheops	rust	F	Mbuna	Nkhata_Bay	Playground_point	SAMEA117805539	PRJEB21343
cichlid6993962	D03-C08	14.31	Petrotilapia	microgalana	F	Mbuna	Nkhata_Bay	Playground_point	SAMEA117805540	PRJEB21343
cichlid6993963	D03-E04	14.92	Labidochromis	maculicauda	U	Mbuna	Nkhata_Bay	Playground_point	SAMEA117805541	PRJEB21343
cichlid6993964	D03-F05	17.67	Tropheops	band	U	Mbuna	Nkhata_Bay	Viking_reef	SAMEA117805542	PRJEB21343
cichlid6993965	D03-F06	20.26	Tropheops	band	U	Mbuna	Nkhata_Bay	Viking_reef	SAMEA117805543	PRJEB21343
cichlid6993966	D03-F07	21.05	Tropheops	band	U	Mbuna	Nkhata_Bay	Viking_reef	SAMEA117805544	PRJEB21343
cichlid6993967	D03-F08	16.01	Tropheops	band	U	Mbuna	Nkhata_Bay	Viking_reef	SAMEA117805545	PRJEB21343
cichlid6993968	D03-F09	17.19	Tropheops	gracilior	U	Mbuna	Nkhata_Bay	Viking_reef	SAMEA117805546	PRJEB21343
cichlid6993969	D03-G05	17.06	Aulonocara	stuartgranti	M	Deep	Nkhata_Bay	Viking_reef	SAMEA117805547	PRJEB21343
cichlid6993970	D03-G06	17.48	Aulonocara	stuartgranti	U	Deep	Nkhata_Bay	Viking_reef	SAMEA117805548	PRJEB21343
cichlid6993971	D03-G09	20.68	Hemitaeniochromis	urotaenia	U	Shallow	Chilumba	Chiweta_beach	SAMEA117805549	PRJEB21343
cichlid6993972	D03-G10	18.99	Otopharynx	speciosus	U	Shallow	Chilumba	Chiweta_beach	SAMEA117805550	PRJEB21343
cichlid6993973	D03-H03	15.34	Placidochromis	acutirostris	U	Deep	Chilumba	Chiweta_beach	SAMEA117805551	PRJEB21343
cichlid6993974	D03-H04	15.23	Placidochromis	acutirostris	U	Deep	Chilumba	Chiweta_beach	SAMEA117805552	PRJEB21343
cichlid6993975	D03-H06	16.32	Placidochromis	acutirostris	M	Deep	Chilumba	Chiweta_beach	SAMEA117805553	PRJEB21343
cichlid6993976	D03-I04	17.08	Petrotilapia	black-flanks	M	Mbuna	Chilumba	Mphanga_rocks	SAMEA117805554	PRJEB21343
cichlid6993977	D03-I06	15.68	Petrotilapia	microgalana	M	Mbuna	Chilumba	Mphanga_rocks	SAMEA117805555	PRJEB21343
cichlid6993978	D03-I08	18.35	Tropheops	orange-head	M	Mbuna	Chilumba	Mphanga_rocks	SAMEA117805556	PRJEB21343
cichlid6993979	D03-I09	15.15	Tropheops	orange-head	M	Mbuna	Chilumba	Mphanga_rocks	SAMEA117805557	PRJEB21343
cichlid6993980	D03-I10	16.62	Tropheops	orange-head	M	Mbuna	Chilumba	Mphanga_rocks	SAMEA117805558	PRJEB21343
cichlid6993981	D03-J02	16.9	Tropheops	chilumba	M	Mbuna	Chilumba	Mphanga_rocks	SAMEA117805559	PRJEB21343
cichlid6993982	D03-J03	15.04	Tropheops	chilumba	M	Mbuna	Chilumba	Mphanga_rocks	SAMEA117805560	PRJEB21343
cichlid6993983	D03-J04	16.87	Tropheops	chilumba	M	Mbuna	Chilumba	Mphanga_rocks	SAMEA117805561	PRJEB21343
cichlid6993984	D03-J05	12.46	Tropheops	chilumba	M	Mbuna	Chilumba	Mphanga_rocks	SAMEA117805562	PRJEB21343
cichlid6993985	D03-J06	16.62	Tropheops	chilumba	M	Mbuna	Chilumba	Mphanga_rocks	SAMEA117805563	PRJEB21343
cichlid6993986	D03-J07	16.08	Tropheops	orange-head	M	Mbuna	Chilumba	Mphanga_rocks	SAMEA117805564	PRJEB21343
cichlid6993988	D03-J08	16.86	Tropheops	orange-head	M	Mbuna	Chilumba	Mphanga_rocks	SAMEA117805565	PRJEB21343
cichlid6993989	D03-J09	18.05	Tropheops	chilumba	M	Mbuna	Chilumba	Mphanga_rocks	SAMEA117805566	PRJEB21343
cichlid6993990	D03-J10	14.11	Tropheops	chilumba	M	Mbuna	Chilumba	Mphanga_rocks	SAMEA117805567	PRJEB21343
cichlid6993991	D04-A01	16.44	Tropheops	chilumba	U	Mbuna	Chilumba	Mphanga_rocks	SAMEA117805568	PRJEB21343
cichlid6993992	D04-A02	17.36	Tropheops	chilumba	U	Mbuna	Chilumba	Mphanga_rocks	SAMEA117805569	PRJEB21343
cichlid6993993	D04-A03	18.09	Tropheops	chilumba	U	Mbuna	Chilumba	Mphanga_rocks	SAMEA117805570	PRJEB21343
cichlid6993994	D04-A04	17.42	Tropheops	chilumba	U	Mbuna	Chilumba	Mphanga_rocks	SAMEA117805571	PRJEB21343
cichlid6993995	D04-A05	19.15	Tropheops	chilumba	U	Mbuna	Chilumba	Mphanga_rocks	SAMEA117805572	PRJEB21343
cichlid6993996	D04-A06	17.78	Tropheops	chilumba	U	Mbuna	Chilumba	Mphanga_rocks	SAMEA117805573	PRJEB21343
cichlid6993997	D04-A07	16.42	Tropheops	chilumba	U	Mbuna	Chilumba	Mphanga_rocks	SAMEA117805574	PRJEB21343
cichlid6993998	D04-A08	16.95	Tropheops	chilumba	U	Mbuna	Chilumba	Mphanga_rocks	SAMEA117805575	PRJEB21343
cichlid6993999	D04-B01	16.61	Labeotropheus	trewavasae	M	Mbuna	Chilumba		SAMEA117805576	PRJEB21343
cichlid6994000	D04-B02	18.88	Labeotropheus	trewavasae	M	Mbuna	Chilumba		SAMEA117805577	PRJEB21343
cichlid6994001	D04-B03	16.29	Labeotropheus	trewavasae	M	Mbuna	Chilumba		SAMEA117805578	PRJEB21343
cichlid6994002	D04-B04	17.41	Labeotropheus	trewavasae	M	Mbuna	Chilumba		SAMEA117805579	PRJEB21343
cichlid6994003	D04-B05	16.37	Labeotropheus	trewavasae	F	Mbuna	Chilumba		SAMEA117805580	PRJEB21343
cichlid6994004	D04-B06	17.06	Labeotropheus	trewavasae	F	Mbuna	Chilumba		SAMEA117805581	PRJEB21343
cichlid6994005	D04-B09	17.94	Maylandia	pearly	M	Mbuna	Chilumba	Mphanga_rocks	SAMEA117805582	PRJEB21343
cichlid6994006	D04-B10	18.01	Maylandia	pearly	F	Mbuna	Chilumba	Mphanga_rocks	SAMEA117805583	PRJEB21343
cichlid6994007	D04-C01	16.61	Maylandia	pearly	F	Mbuna	Chilumba	Mphanga_rocks	SAMEA117805584	PRJEB21343
cichlid6994008	D04-C02	15.52	Maylandia	pearly	F	Mbuna	Chilumba	Mphanga_rocks	SAMEA117805585	PRJEB21343
cichlid6994009	D04-C03	16.76	Maylandia	emmiltos	M	Mbuna	Chilumba	Mphanga_rocks	SAMEA117805586	PRJEB21343
cichlid6994010	D04-C05	17.36	Maylandia	emmiltos	M	Mbuna	Chilumba	Mphanga_rocks	SAMEA117805587	PRJEB21343
cichlid6994011	D04-C06	16.21	Maylandia	emmiltos	M	Mbuna	Chilumba	Mphanga_rocks	SAMEA117805588	PRJEB21343
cichlid6994012	D04-C07	15.45	Maylandia	emmiltos	M	Mbuna	Chilumba	Mphanga_rocks	SAMEA117805589	PRJEB21343
cichlid6994013	D04-C08	16.91	Maylandia	emmiltos	M	Mbuna	Chilumba	Mphanga_rocks	SAMEA117805590	PRJEB21343
cichlid6994014	D04-C09	17.32	Maylandia	emmiltos	M	Mbuna	Chilumba	Mphanga_rocks	SAMEA117805591	PRJEB21343
cichlid6994015	D04-C10	17.85	Maylandia	emmiltos	M	Mbuna	Chilumba	Mphanga_rocks	SAMEA117805592	PRJEB21343
cichlid6994016	D04-D01	19.13	Maylandia	emmiltos	M	Mbuna	Chilumba	Mphanga_rocks	SAMEA117805593	PRJEB21343
cichlid6994017	D04-D02	18.7	Maylandia	emmiltos	M	Mbuna	Chilumba	Mphanga_rocks	SAMEA117805594	PRJEB21343
cichlid6994018	D04-D03	16.39	Maylandia	emmiltos	M	Mbuna	Chilumba	Mphanga_rocks	SAMEA117805595	PRJEB21343
cichlid6994019	D04-D04	13.09	Maylandia	emmiltos	M	Mbuna	Chilumba	Mphanga_rocks	SAMEA117805596	PRJEB21343
cichlid6994020	D04-D05	18.41	Maylandia	emmiltos	M	Mbuna	Chilumba	Mphanga_rocks	SAMEA117805597	PRJEB21343
cichlid6994021	D04-D06	16.42	Maylandia	emmiltos	M	Mbuna	Chilumba	Mphanga_rocks	SAMEA117805598	PRJEB21343
cichlid6994022	D04-D07	17.43	Maylandia	emmiltos	M	Mbuna	Chilumba	Mphanga_rocks	SAMEA117805599	PRJEB21343
cichlid6994023	D04-D08	15.47	Maylandia	emmiltos	M	Mbuna	Chilumba	Mphanga_rocks	SAMEA117805600	PRJEB21343
cichlid6994024	D04-D09	19.37	Maylandia	emmiltos	M	Mbuna	Chilumba	Mphanga_rocks	SAMEA117805601	PRJEB21343
cichlid6994025	D04-D10	19.7	Maylandia	emmiltos	M	Mbuna	Chilumba	Mphanga_rocks	SAMEA117805602	PRJEB21343
cichlid6994026	D04-E01	16.48	Maylandia	emmiltos	M	Mbuna	Chilumba	Mphanga_rocks	SAMEA117805603	PRJEB21343
cichlid6994027	D04-E02	17.49	Maylandia	emmiltos	M	Mbuna	Chilumba	Mphanga_rocks	SAMEA117805604	PRJEB21343
cichlid6994028	D04-E04	14.58	Maylandia	fainzilberi	M	Mbuna	Chilumba	Mphanga_rocks	SAMEA117805605	PRJEB21343
cichlid6994029	D04-E06	15.48	Maylandia	fainzilberi	M	Mbuna	Chilumba	Mphanga_rocks	SAMEA117805606	PRJEB21343
cichlid6994030	D04-E07	16.03	Maylandia	fainzilberi	M	Mbuna	Chilumba	Mphanga_rocks	SAMEA117805607	PRJEB21343
cichlid6994031	D04-E08	16.71	Maylandia	fainzilberi	M	Mbuna	Chilumba	Mphanga_rocks	SAMEA117805608	PRJEB21343
cichlid6994032	D04-E09	15.71	Maylandia	fainzilberi	M	Mbuna	Chilumba	Mphanga_rocks	SAMEA117805609	PRJEB21343
cichlid6994033	D04-E10	16.36	Maylandia	fainzilberi	M	Mbuna	Chilumba	Mphanga_rocks	SAMEA117805610	PRJEB21343
cichlid6994034	D04-F01	15.45	Maylandia	fainzilberi	M	Mbuna	Chilumba	Mphanga_rocks	SAMEA117805611	PRJEB21343
cichlid6994035	D04-F03	16.56	Maylandia	fainzilberi	U	Mbuna	Chilumba	Mphanga_rocks	SAMEA117805612	PRJEB21343
cichlid6994036	D04-F04	14.05	Maylandia	fainzilberi	U	Mbuna	Chilumba	Mphanga_rocks	SAMEA117805613	PRJEB21343
cichlid6994037	D04-F05	15.86	Maylandia	fainzilberi	U	Mbuna	Chilumba	Mphanga_rocks	SAMEA117805614	PRJEB21343
cichlid6994038	D04-F06	17.06	Maylandia	fainzilberi	U	Mbuna	Chilumba	Mphanga_rocks	SAMEA117805615	PRJEB21343
cichlid6994039	D04-F07	17.15	Maylandia	fainzilberi	U	Mbuna	Chilumba	Mphanga_rocks	SAMEA117805616	PRJEB21343
cichlid6994040	D04-F08	18.17	Maylandia	fainzilberi	U	Mbuna	Chilumba	Mphanga_rocks	SAMEA117805617	PRJEB21343
cichlid6994041	D04-F09	17.37	Maylandia	fainzilberi	F?	Mbuna	Chilumba	Mphanga_rocks	SAMEA117805618	PRJEB21343
cichlid6994042	D04-G01	17.17	Maylandia	fainzilberi	F?	Mbuna	Chilumba	Mphanga_rocks	SAMEA117805619	PRJEB21343
cichlid6994043	D04-G08	16.74	Maylandia	fainzilberi	F?	Mbuna	Chilumba	Mphanga_rocks	SAMEA117805620	PRJEB21343
cichlid6994044	D04-G09	13.72	Maylandia	fainzilberi	U	Mbuna	Chilumba	Mphanga_rocks	SAMEA117805621	PRJEB21343
cichlid6994045	D04-G10	12.91	Maylandia	fainzilberi	U	Mbuna	Chilumba	Mphanga_rocks	SAMEA117805622	PRJEB21343
cichlid6994046	D04-H07	17.64	Diplotaxodon	bigeye-black-dorsal	M	Diplo	Chilumba	Chilumba_main_beach	SAMEA117805623	PRJEB21343
cichlid6994047	D04-H08	16.99	Diplotaxodon	bigeye-black-dorsal	M	Diplo	Chilumba	Chilumba_main_beach	SAMEA117805624	PRJEB21343
cichlid6994048	D04-H09	19.24	Diplotaxodon	bigeye-black-dorsal	M	Diplo	Chilumba	Chilumba_main_beach	SAMEA117805625	PRJEB21343
cichlid6994049	D04-H10	17.32	Diplotaxodon	bigeye-black-dorsal	M	Diplo	Chilumba	Chilumba_main_beach	SAMEA117805626	PRJEB21343
cichlid6994050	D04-J08	18.57	Maylandia	fainzilberi	F	Mbuna	Chilumba	Mphanga_rocks	SAMEA117805627	PRJEB21343
cichlid6994051	D04-J09	16.79	Maylandia	emmiltos	M	Mbuna	Chilumba	Mphanga_rocks	SAMEA117805628	PRJEB21343
cichlid6994052	D05-A05	15.19	Diplotaxodon	bigeye-black-dorsal	M	Diplo	Chilumba	Chilumba_main_beach	SAMEA117805629	PRJEB21343
cichlid6994053	D05-A06	16.87	Diplotaxodon	bigeye-black-dorsal	M	Diplo	Chilumba	Chilumba_main_beach	SAMEA117805630	PRJEB21343
cichlid6994054	D05-A07	12.81	Diplotaxodon	bigeye-black-dorsal	M	Diplo	Chilumba	Chilumba_main_beach	SAMEA117805631	PRJEB21343
cichlid6994055	D05-A08	18.78	Diplotaxodon	bigeye-black-dorsal	M	Diplo	Chilumba	Chilumba_main_beach	SAMEA117805632	PRJEB21343
cichlid6994056	D05-A09	20.58	Diplotaxodon	bigeye-black-dorsal	M	Diplo	Chilumba	Chilumba_main_beach	SAMEA117805633	PRJEB21343
cichlid6994057	D05-A10	17.39	Diplotaxodon	bigeye-black-dorsal	M	Diplo	Chilumba	Chilumba_main_beach	SAMEA117805634	PRJEB21343
cichlid6994058	D05-B01	16.13	Diplotaxodon	bigeye-black-dorsal	M	Diplo	Chilumba	Chilumba_main_beach	SAMEA117805635	PRJEB21343
cichlid6994059	D05-B02	15.47	Diplotaxodon	bigeye-black-dorsal	M	Diplo	Chilumba	Chilumba_main_beach	SAMEA117805636	PRJEB21343
cichlid6994060	D05-B03	13.09	Diplotaxodon	bigeye-black-dorsal	M	Diplo	Chilumba	Chilumba_main_beach	SAMEA117805637	PRJEB21343
cichlid6994061	D05-B04	16.38	Diplotaxodon	limnothrissa-black-dorsal	M	Diplo	Chilumba	Chilumba_main_beach	SAMEA117805638	PRJEB21343
cichlid6994062	D05-B05	18.14	Diplotaxodon	bigeye-black-dorsal	M	Diplo	Chilumba	Chilumba_main_beach	SAMEA117805639	PRJEB21343
cichlid6994063	D05-B07	17.08	Stigmatochromis	modestus	M	Shallow	Chilumba	Luwino_reef	SAMEA117805640	PRJEB21343
cichlid6994064	D05-C01	16.36	Labeotropheus	fuelleborni	M	Mbuna	Chilumba		SAMEA117805641	PRJEB21343
cichlid6994065	D05-C02	15.7	Labeotropheus	trewavasae	F	Mbuna	Chilumba		SAMEA117805642	PRJEB21343
cichlid6994066	D05-C03	16.51	Labeotropheus	trewavasae	F	Mbuna	Chilumba		SAMEA117805643	PRJEB21343
cichlid6994067	D05-C04	18.99	Labeotropheus	trewavasae	F	Mbuna	Chilumba		SAMEA117805644	PRJEB21343
cichlid6994068	D05-C05	19.07	Labeotropheus	trewavasae	F	Mbuna	Chilumba		SAMEA117805645	PRJEB21343
cichlid6994069	D05-C06	14.84	Labeotropheus	trewavasae	F	Mbuna	Chilumba		SAMEA117805646	PRJEB21343
cichlid6994070	D05-C07	19.42	Labeotropheus	fuelleborni	F	Mbuna	Chilumba		SAMEA117805647	PRJEB21343
cichlid6994071	D05-C08	18.71	Labeotropheus	fuelleborni	F	Mbuna	Chilumba		SAMEA117805648	PRJEB21343
cichlid6994072	D05-C09	19.37	Labeotropheus	fuelleborni	F	Mbuna	Chilumba		SAMEA117805649	PRJEB21343
cichlid6994073	D05-D01	21.11	Labeotropheus	fuelleborni	M	Mbuna	Chilumba		SAMEA117805650	PRJEB21343
cichlid6994074	D05-D02	19.47	Labeotropheus	fuelleborni	M	Mbuna	Chilumba		SAMEA117805651	PRJEB21343
cichlid6994075	D05-D04	13.86	Labeotropheus	fuelleborni	M	Mbuna	Chilumba		SAMEA117805652	PRJEB21343
cichlid6994076	D05-D05	15.12	Labeotropheus	trewavasae	M	Mbuna	Chilumba		SAMEA117805653	PRJEB21343
cichlid6994077	D05-D06	15.36	Labeotropheus	trewavasae	U	Mbuna	Chilumba		SAMEA117805654	PRJEB21343
cichlid6994078	D05-D07	16.03	Labeotropheus	trewavasae	U	Mbuna	Chilumba		SAMEA117805655	PRJEB21343
cichlid6994079	D05-D08	16.83	Labeotropheus	trewavasae	F	Mbuna	Chilumba		SAMEA117805656	PRJEB21343
cichlid6994080	D05-D09	16.69	Labeotropheus	trewavasae	M	Mbuna	Chilumba		SAMEA117805657	PRJEB21343
cichlid6994081	D05-D10	17.16	Labeotropheus	trewavasae	M	Mbuna	Chilumba		SAMEA117805658	PRJEB21343
cichlid6994082	D05-E01	15.32	Labeotropheus	fuelleborni	M	Mbuna	Chilumba		SAMEA117805659	PRJEB21343
cichlid6994084	D05-E02	15.98	Labeotropheus	fuelleborni	M	Mbuna	Chilumba		SAMEA117805660	PRJEB21343
cichlid6994085	D05-E03	16.24	Labeotropheus	trewavasae	M	Mbuna	Chilumba		SAMEA117805661	PRJEB21343
cichlid6994086	D05-E04	16.03	Labeotropheus	trewavasae	M	Mbuna	Chilumba		SAMEA117805662	PRJEB21343
cichlid6994087	D05-E05	13.86	Labeotropheus	trewavasae	F?	Mbuna	Chilumba		SAMEA117805663	PRJEB21343
cichlid6994088	D05-E06	17.31	Labeotropheus	trewavasae	M	Mbuna	Chilumba		SAMEA117805664	PRJEB21343
cichlid6994089	D05-E07	15.72	Labeotropheus	trewavasae	M	Mbuna	Chilumba		SAMEA117805665	PRJEB21343
cichlid6994090	D05-E08	15.62	Labeotropheus	fuelleborni	M	Mbuna	Chilumba		SAMEA117805666	PRJEB21343
cichlid6994091	D05-E09	16.96	Labeotropheus	fuelleborni	M	Mbuna	Chilumba		SAMEA117805667	PRJEB21343
cichlid6994092	D05-E10	16.31	Labeotropheus	fuelleborni	F?	Mbuna	Chilumba		SAMEA117805668	PRJEB21343
cichlid6994093	D05-F01	15.95	Labeotropheus	trewavasae	M	Mbuna	Chilumba		SAMEA117805669	PRJEB21343
cichlid6994094	D05-F02	17.16	Labeotropheus	trewavasae	M	Mbuna	Chilumba		SAMEA117805670	PRJEB21343
cichlid6994095	D05-F03	15.93	Labeotropheus	fuelleborni	U	Mbuna	Chilumba		SAMEA117805671	PRJEB21343
cichlid6994097	D05-F05	17.56	Labeotropheus	fuelleborni	U	Mbuna	Chilumba		SAMEA117805672	PRJEB21343
cichlid6994098	D05-F06	18.5	Labeotropheus	fuelleborni	F	Mbuna	Chilumba		SAMEA117805673	PRJEB21343
cichlid6994099	D05-F07	17.72	Labeotropheus	fuelleborni	F	Mbuna	Chilumba		SAMEA117805674	PRJEB21343
cichlid6994100	D05-F08	17.97	Labeotropheus	fuelleborni	F	Mbuna	Chilumba		SAMEA117805675	PRJEB21343
cichlid6994101	D05-F09	18.72	Labeotropheus	fuelleborni	F	Mbuna	Chilumba		SAMEA117805676	PRJEB21343
cichlid6994102	D05-G04	19.26	Maylandia	fainzilberi	M	Mbuna	Chilumba	Luwino_reef	SAMEA117805677	PRJEB21343
cichlid6994103	D05-G05	15.35	Maylandia	fainzilberi	M	Mbuna	Chilumba	Luwino_reef	SAMEA117805678	PRJEB21343
cichlid6994104	D05-G06	16.83	Maylandia	fainzilberi	M	Mbuna	Chilumba	Luwino_reef	SAMEA117805679	PRJEB21343
cichlid6994105	D05-G07	18.96	Maylandia	fainzilberi	M	Mbuna	Chilumba	Luwino_reef	SAMEA117805680	PRJEB21343
cichlid6994106	D05-G08	16.75	Maylandia	fainzilberi	M	Mbuna	Chilumba	Luwino_reef	SAMEA117805681	PRJEB21343
cichlid6994107	D05-G09	17.16	Maylandia	fainzilberi	M	Mbuna	Chilumba	Luwino_reef	SAMEA117805682	PRJEB21343
cichlid6994108	D05-G10	16.25	Maylandia	fainzilberi	M	Mbuna	Chilumba	Luwino_reef	SAMEA117805683	PRJEB21343
cichlid6994109	D05-H01	22.49	Maylandia	fainzilberi	M	Mbuna	Chilumba	Luwino_reef	SAMEA117805684	PRJEB21343
cichlid6994110	D05-H02	22.19	Maylandia	fainzilberi	M	Mbuna	Chilumba	Luwino_reef	SAMEA117805685	PRJEB21343
cichlid6994111	D05-H03	18.62	Maylandia	fainzilberi	M	Mbuna	Chilumba	Luwino_reef	SAMEA117805686	PRJEB21343
cichlid6994112	D05-H04	20.95	Maylandia	fainzilberi	M	Mbuna	Chilumba	Luwino_reef	SAMEA117805687	PRJEB21343
cichlid6994113	D05-H05	16.31	Maylandia	fainzilberi	F?	Mbuna	Chilumba	Luwino_reef	SAMEA117805688	PRJEB21343
cichlid6994114	D05-H06	19.63	Maylandia	fainzilberi	M	Mbuna	Chilumba	Luwino_reef	SAMEA117805689	PRJEB21343
cichlid6994115	D05-H07	16.7	Maylandia	fainzilberi	M	Mbuna	Chilumba	Luwino_reef	SAMEA117805690	PRJEB21343
cichlid6994116	D05-H08	16.69	Maylandia	fainzilberi	M	Mbuna	Chilumba	Luwino_reef	SAMEA117805691	PRJEB21343
cichlid6994117	D05-H10	20.84	Maylandia	fainzilberi	M	Mbuna	Chilumba	Luwino_reef	SAMEA117805692	PRJEB21343
cichlid6994118	D05-I01	16.81	Maylandia	fainzilberi	M	Mbuna	Chilumba	Luwino_reef	SAMEA117805693	PRJEB21343
cichlid6994119	D05-I02	16.94	Maylandia	fainzilberi	F?	Mbuna	Chilumba	Luwino_reef	SAMEA117805694	PRJEB21343
cichlid6994120	D05-I04	16.51	Labeotropheus	fuelleborni	M	Mbuna	Chilumba		SAMEA117805695	PRJEB21343
cichlid6994121	D05-I05	18.95	Maylandia	pearly	M	Mbuna	Chilumba	Luwino_reef	SAMEA117805696	PRJEB21343
cichlid6994122	D05-I06	20.66	Maylandia	pearly	M	Mbuna	Chilumba	Luwino_reef	SAMEA117805697	PRJEB21343
cichlid6994123	D05-I07	17.98	Maylandia	pearly	M	Mbuna	Chilumba	Luwino_reef	SAMEA117805698	PRJEB21343
cichlid6994124	D05-I08	14.83	Maylandia	pearly	M	Mbuna	Chilumba	Luwino_reef	SAMEA117805699	PRJEB21343
cichlid6994125	D05-I09	15.61	Maylandia	pearly	M	Mbuna	Chilumba	Luwino_reef	SAMEA117805700	PRJEB21343
cichlid6994126	D05-I10	16.77	Maylandia	pearly	M	Mbuna	Chilumba	Luwino_reef	SAMEA117805701	PRJEB21343
cichlid6994127	D05-J01	17.26	Maylandia	pearly	F	Mbuna	Chilumba	Luwino_reef	SAMEA117805702	PRJEB21343
cichlid6994128	D05-J02	19	Maylandia	pearly	F	Mbuna	Chilumba	Luwino_reef	SAMEA117805703	PRJEB21343
cichlid6994129	D05-J03	19.38	Maylandia	pearly	F	Mbuna	Chilumba	Luwino_reef	SAMEA117805704	PRJEB21343
cichlid6994130	D05-J04	19.57	Maylandia	pearly	F	Mbuna	Chilumba	Luwino_reef	SAMEA117805705	PRJEB21343
cichlid6994131	D05-J05	19.85	Maylandia	pearly	F	Mbuna	Chilumba	Luwino_reef	SAMEA117805706	PRJEB21343
cichlid6994132	D05-J06	17.22	Maylandia	pearly	F	Mbuna	Chilumba	Luwino_reef	SAMEA117805707	PRJEB21343
cichlid6994133	D05-J08	18.65	Otopharynx	speciosus	F?	Shallow	Chilumba	Chiweta_beach	SAMEA117805708	PRJEB21343
cichlid6994134	D05-J09	17.3	Otopharynx	speciosus	U	Shallow	Chilumba	Chiweta_beach	SAMEA117805709	PRJEB21343
cichlid6994135	D06-A01	16.33	Otopharynx	decorus	F	Shallow	Chilumba	Chiweta_beach	SAMEA117805710	PRJEB21343
cichlid6994136	D06-A02	15.47	Otopharynx	decorus	F	Shallow	Chilumba	Chiweta_beach	SAMEA117805711	PRJEB21343
cichlid6994137	D06-A07	18.94	Sciaenochromis	benthicola	U	Shallow	Chilumba	Chiweta_beach	SAMEA117805712	PRJEB21343
cichlid6994138	D06-A10	18.9	Otopharynx	styrax	M	Shallow	Chilumba	Chiweta_beach	SAMEA117805713	PRJEB21343
cichlid6994139	D06-B01	20.34	Tropheops	band	M	Mbuna	Chilumba	Chiweta_beach	SAMEA117805714	PRJEB21343
cichlid6994140	D06-B02	20.13	Maylandia	fainzilberi	M	Mbuna	Chilumba	Chitande_island	SAMEA117805715	PRJEB21343
cichlid6994141	D06-B07	19.68	Maylandia	callainos	M	Mbuna	Chilumba	Chitande_island	SAMEA117805716	PRJEB21343
cichlid6994142	D06-B08	16.63	Maylandia	callainos	F	Mbuna	Chilumba	Chitande_island	SAMEA117805717	PRJEB21343
cichlid6994143	D06-B09	18.7	Aulonocara	blue-orange	M	Deep	Chilumba	Chilumba_jetty	SAMEA117805718	PRJEB21343
cichlid6994144	D06-B10	17.03	Aulonocara	blue-orange	M	Deep	Chilumba	Chilumba_jetty	SAMEA117805719	PRJEB21343
cichlid6994145	D06-C01	17.48	Aulonocara	blue-orange	M	Deep	Chilumba	Chilumba_jetty	SAMEA117805720	PRJEB21343
cichlid6994146	D06-C02	18.05	Aulonocara	blue-orange	M	Deep	Chilumba	Chilumba_jetty	SAMEA117805721	PRJEB21343
cichlid6994147	D06-C03	18.77	Aulonocara	ethelwynnae	M	Deep	Chilumba	Chilumba_jetty	SAMEA117805722	PRJEB21343
cichlid6994148	D06-C04	19.62	Aulonocara	ethelwynnae	M	Deep	Chilumba	Chilumba_jetty	SAMEA117805723	PRJEB21343
cichlid6994149	D06-C05	17.14	Maylandia	fainzilberi	M	Mbuna	Chilumba	Chitande_island	SAMEA117805724	PRJEB21343
cichlid6994150	D06-C06	17.07	Maylandia	fainzilberi	M	Mbuna	Chilumba	Chitande_island	SAMEA117805725	PRJEB21343
cichlid6994151	D06-C08	17.59	Maylandia	fainzilberi	M	Mbuna	Chilumba	Chitande_island	SAMEA117805726	PRJEB21343
cichlid6994152	D06-C09	16.67	Maylandia	fainzilberi	M	Mbuna	Chilumba	Chitande_island	SAMEA117805727	PRJEB21343
cichlid6994153	D06-C10	17	Maylandia	fainzilberi	M	Mbuna	Chilumba	Chitande_island	SAMEA117805728	PRJEB21343
cichlid6994154	D06-D01	17.09	Maylandia	fainzilberi	M	Mbuna	Chilumba	Chitande_island	SAMEA117805729	PRJEB21343
cichlid6994155	D06-D02	16.25	Maylandia	fainzilberi	M	Mbuna	Chilumba	Chitande_island	SAMEA117805730	PRJEB21343
cichlid6994156	D06-D03	18.94	Maylandia	fainzilberi	M	Mbuna	Chilumba	Chitande_island	SAMEA117805731	PRJEB21343
cichlid6994157	D06-D04	16.92	Maylandia	fainzilberi	M	Mbuna	Chilumba	Chitande_island	SAMEA117805732	PRJEB21343
cichlid6994158	D06-D05	22.62	Maylandia	fainzilberi	M	Mbuna	Chilumba	Chitande_island	SAMEA117805733	PRJEB21343
cichlid6994159	D06-D06	18.34	Maylandia	fainzilberi	F?	Mbuna	Chilumba	Chitande_island	SAMEA117805734	PRJEB21343
cichlid6994160	D06-D07	16.05	Maylandia	fainzilberi	F?	Mbuna	Chilumba	Chitande_island	SAMEA117805735	PRJEB21343
cichlid6994161	D06-D08	14.15	Maylandia	fainzilberi	F?	Mbuna	Chilumba	Chitande_island	SAMEA117805736	PRJEB21343
cichlid6994162	D06-D09	17.28	Maylandia	fainzilberi	F?	Mbuna	Chilumba	Chitande_island	SAMEA117805737	PRJEB21343
cichlid6994163	D06-D10	15.93	Maylandia	callainos	F?	Mbuna	Chilumba	Chitande_island	SAMEA117805738	PRJEB21343
cichlid6994164	D06-E02	16.02	Maylandia	callainos	M	Mbuna	Chilumba	Chitande_island	SAMEA117805739	PRJEB21343
cichlid6994165	D06-E03	14.21	Maylandia	callainos	M	Mbuna	Chilumba	Chitande_island	SAMEA117805740	PRJEB21343
cichlid6994166	D06-E05	20.27	Maylandia	callainos	M	Mbuna	Chilumba	Chitande_island	SAMEA117805741	PRJEB21343
cichlid6994167	D06-E06	17.02	Maylandia	callainos	M	Mbuna	Chilumba	Chitande_island	SAMEA117805742	PRJEB21343
cichlid6994168	D06-E07	20.31	Maylandia	callainos	M	Mbuna	Chilumba	Chitande_island	SAMEA117805743	PRJEB21343
cichlid6994169	D06-E08	20.81	Maylandia	callainos	M	Mbuna	Chilumba	Chitande_island	SAMEA117805744	PRJEB21343
cichlid6994170	D06-E09	15.19	Maylandia	callainos	M	Mbuna	Chilumba	Chitande_island	SAMEA117805745	PRJEB21343
cichlid6994171	D06-E10	19.24	Maylandia	callainos	M	Mbuna	Chilumba	Chitande_island	SAMEA117805746	PRJEB21343
cichlid6994172	D06-F01	15.03	Maylandia	callainos	M	Mbuna	Chilumba	Chitande_island	SAMEA117805747	PRJEB21343
cichlid6994173	D06-F02	16.49	Maylandia	callainos	M	Mbuna	Chilumba	Chitande_island	SAMEA117805748	PRJEB21343
cichlid6994174	D06-F03	17.9	Maylandia	callainos	F	Mbuna	Chilumba	Chitande_island	SAMEA117805749	PRJEB21343
cichlid6994175	D06-F04	17.43	Maylandia	callainos	F	Mbuna	Chilumba	Chitande_island	SAMEA117805750	PRJEB21343
cichlid6994176	D06-F05	18.79	Maylandia	callainos	F	Mbuna	Chilumba	Chitande_island	SAMEA117805751	PRJEB21343
cichlid6994177	D06-F06	17.99	Maylandia	callainos	F	Mbuna	Chilumba	Chitande_island	SAMEA117805752	PRJEB21343
cichlid6994178	D06-F07	15.57	Maylandia	callainos	F	Mbuna	Chilumba	Chitande_island	SAMEA117805753	PRJEB21343
cichlid6994180	D06-F08	16.25	Maylandia	callainos	F	Mbuna	Chilumba	Chitande_island	SAMEA117805754	PRJEB21343
cichlid6994181	D06-F09	14.49	Maylandia	callainos	F	Mbuna	Chilumba	Chitande_island	SAMEA117805755	PRJEB21343
cichlid6994182	D06-F10	18.15	Maylandia	callainos	F	Mbuna	Chilumba	Chitande_island	SAMEA117805756	PRJEB21343
cichlid6994183	D06-G01	17.69	Maylandia	callainos	F	Mbuna	Chilumba	Chitande_island	SAMEA117805757	PRJEB21343
cichlid6994184	D06-G02	15.69	Aulonocara	blue-orange	M	Deep	Chilumba	Chilumba_jetty	SAMEA117805758	PRJEB21343
cichlid6994185	D06-G03	18.57	Aulonocara	blue-orange	M	Deep	Chilumba	Chilumba_jetty	SAMEA117805759	PRJEB21343
cichlid6994186	D06-G04	18.93	Aulonocara	blue-orange	M	Deep	Chilumba	Chilumba_jetty	SAMEA117805760	PRJEB21343
cichlid6994187	D06-G05	18.79	Aulonocara	blue-orange	M	Deep	Chilumba	Chilumba_jetty	SAMEA117805761	PRJEB21343
cichlid6994188	D06-G06	17.2	Aulonocara	blue-orange	M	Deep	Chilumba	Chilumba_jetty	SAMEA117805762	PRJEB21343
cichlid6994189	D06-G07	19.45	Aulonocara	blue-orange	M	Deep	Chilumba	Chilumba_jetty	SAMEA117805763	PRJEB21343
cichlid6994190	D06-G08	17.53	Stigmatochromis	modestus	U	Shallow	Chilumba	Chitande_island	SAMEA117805764	PRJEB21343
cichlid6994191	D06-H01	17.36	Labeotropheus	fuelleborni	M	Mbuna	Chilumba		SAMEA117805765	PRJEB21343
cichlid6994192	D06-H03	19.7	Labeotropheus	fuelleborni	F	Mbuna	Chilumba		SAMEA117805766	PRJEB21343
cichlid6994193	D06-H04	18.05	Tropheops	olive	M	Mbuna	Chilumba	Chitande_island	SAMEA117805767	PRJEB21343
cichlid6994194	D06-H05	19.48	Tropheops	white-dorsal	M	Mbuna	Chilumba	Chitande_island	SAMEA117805768	PRJEB21343
cichlid6994195	D06-I02	17.05	Maylandia	callainos	F?	Mbuna	Chilumba	Chitande_island	SAMEA117805769	PRJEB21343
cichlid6994196	D06-I03	19.06	Tropheops	white-dorsal	F	Mbuna	Chilumba	Chitande_island	SAMEA117805770	PRJEB21343
cichlid6994198	D06-I05	14.98	Tropheops	white-dorsal	F	Mbuna	Chilumba	Chitande_island	SAMEA117805771	PRJEB21343
cichlid6994199	D06-I06	16.55	Maylandia	callainos	F?	Mbuna	Chilumba	Chitande_island	SAMEA117805772	PRJEB21343
cichlid6994200	D06-I07	15.54	Maylandia	callainos	F?	Mbuna	Chilumba	Chitande_island	SAMEA117805773	PRJEB21343
cichlid6994201	D06-I08	17.79	Maylandia	fainzilberi	M	Mbuna	Chilumba	Chitande_island	SAMEA117805774	PRJEB21343
cichlid6994202	D06-I09	17.77	Maylandia	fainzilberi	M	Mbuna	Chilumba	Chitande_island	SAMEA117805775	PRJEB21343
cichlid6994203	D06-J05	19.01	Protomelas	annectens	M	Shallow	Chilumba	Ngara	SAMEA117805776	PRJEB21343
cichlid6994204	D06-J07	20.9	Buccochromis	lepturus	U	Shallow	Chilumba	Ngara	SAMEA117805777	PRJEB21343
cichlid6994205	D06-J08	19.39	Hemitaeniochromis	urotaenia	U	Shallow	Chilumba	Ngara	SAMEA117805778	PRJEB21343
cichlid6994206	D07-B05	16.3	Protomelas	chilumba	U	Shallow	Chilumba	Ngara	SAMEA117805779	PRJEB21343
cichlid6994207	D07-B08	14.92	Maylandia	ngarae	M?	Mbuna	Chilumba	Ngara	SAMEA117805780	PRJEB21343
cichlid6994208	D07-B09	16.36	Maylandia	ngarae	M?	Mbuna	Chilumba	Ngara	SAMEA117805781	PRJEB21343
cichlid6994209	D07-B10	16.08	Maylandia	ngarae	U	Mbuna	Chilumba	Ngara	SAMEA117805782	PRJEB21343
cichlid6994210	D07-C01	17.1	Maylandia	ngarae	U	Mbuna	Chilumba	Ngara	SAMEA117805783	PRJEB21343
cichlid6994211	D07-D09	16.59	Taeniolethrinops	praeorbitalis-northern	U	Shallow	Chilumba	Ngara	SAMEA117805784	PRJEB21343
cichlid6994212	D07-G04	19.09	Otopharynx	decorus	U	Shallow	Chilumba	Ngara	SAMEA117805785	PRJEB21343
cichlid6994213	D07-G05	20.53	Protomelas	triaenodon	U	Shallow	Chilumba	Ngara	SAMEA117805786	PRJEB21343
cichlid6994214	D07-G06	15.81	Maylandia	ngarae	U	Mbuna	Chilumba	Ngara	SAMEA117805787	PRJEB21343
cichlid6994215	D07-G07	15.08	Maylandia	ngarae	U	Mbuna	Chilumba	Ngara	SAMEA117805788	PRJEB21343
cichlid6994216	D07-H01	16.31	Gephyrochromis	zebroides	U	Mbuna	Chiofu	main_bay	SAMEA117805789	PRJEB21343
cichlid6994217	D07-H04	16.68	Melanochromis	simulans	F	Mbuna	Chiofu	main_bay	SAMEA117805790	PRJEB21343
cichlid6994218	D07-H09	17.24	Placidochromis	johnstoni	F	Shallow	Chiofu	main_bay	SAMEA117805791	PRJEB21343
cichlid6994219	D07-I01	17.16	Melanochromis	dialeptos	F	Mbuna	Chiofu	main_bay	SAMEA117805792	PRJEB21343
cichlid6994220	D07-I06	19.21	Stigmatochromis	pholidophorus	M	Shallow	Chiofu	main_bay	SAMEA117805793	PRJEB21343
cichlid6994221	D07-I07	17.35	Stigmatochromis	pholidophorus	U	Shallow	Chiofu	main_bay	SAMEA117805794	PRJEB21343
cichlid6994222	D07-I09	15.02	Nimbochromis	livingstonii	U	Shallow	Chiofu	main_bay	SAMEA117805795	PRJEB21343
cichlid6994223	D07-J02	15.3	Placidochromis	johnstoni	M	Shallow	Chiofu	main_bay	SAMEA117805796	PRJEB21343
cichlid6994224	D07-J04	15.54	Fossorochromis	rostratus	F?	Shallow	Chiofu	main_bay	SAMEA117805797	PRJEB21343
cichlid6994225	D07-J09	15.55	Champsochromis	caeruleus	U	Shallow	Chiofu	main_bay	SAMEA117805798	PRJEB21343
cichlid6994226	D07-J10	15.39	Placidochromis	johnstoni	U	Shallow	Chiofu	main_bay	SAMEA117805799	PRJEB21343
cichlid6994227	D08-A01	14.02	Trematocranus	placodon	U	Shallow	Chiofu	main_bay	SAMEA117805800	PRJEB21343
cichlid6994229	D08-A07	14.37	Fossorochromis	rostratus	F	Shallow	Chiofu	main_bay	SAMEA117805801	PRJEB21343
cichlid6994230	D08-A09	16.44	Fossorochromis	rostratus	M	Shallow	Chiofu	main_bay	SAMEA117805802	PRJEB21343
cichlid6994231	D08-A10	15.43	Mylochromis	guentheri	U	Shallow	Chiofu	main_bay	SAMEA117805803	PRJEB21343
cichlid6994233	D08-C09	15.95	Tramitichromis	east-coast-shallow	M	Shallow	Chiofu	main_bay	SAMEA117805804	PRJEB21343
cichlid6994234	D08-D01	18.45	Fossorochromis	rostratus	U	Shallow	Chiofu	main_bay	SAMEA117805805	PRJEB21343
cichlid6994235	D08-D02	18.78	Fossorochromis	rostratus	F?	Shallow	Chiofu	main_bay	SAMEA117805806	PRJEB21343
cichlid6994236	D08-D03	15.08	Stigmatochromis	pholidophorus	U	Shallow	Chiofu	main_bay	SAMEA117805807	PRJEB21343
cichlid6994237	D08-D04	17.26	Trematocranus	placodon	U	Shallow	Chiofu	main_bay	SAMEA117805808	PRJEB21343
cichlid6994238	D08-D05	16.36	Dimidiochromis	kiwinge	U	Shallow	Chiofu	main_bay	SAMEA117805809	PRJEB21343
cichlid6994239	D08-D06	14.35	Trematocranus	placodon	U	Shallow	Chiofu	main_bay	SAMEA117805810	PRJEB21343
cichlid6994240	D08-D10	13.73	Aulonocara	saulosi	M	Deep	Chiofu	south_rocks	SAMEA117805811	PRJEB21343
cichlid6994241	D08-F04	15.87	Stigmatochromis	modestus	M	Shallow	Chiofu	south_rocks	SAMEA117805812	PRJEB21343
cichlid6994242	D08-G09	14.24	Fossorochromis	rostratus	F?	Shallow	Chiofu	south_rocks	SAMEA117805813	PRJEB21343
cichlid6994243	D08-H02	17.56	Pseudotropheus	johannii	M	Mbuna	Chiofu	south_rocks	SAMEA117805814	PRJEB21343
cichlid6994244	D08-H03	17.08	Copadichromis	verduyni	M	Shallow	Chiofu	south_rocks	SAMEA117805815	PRJEB21343
cichlid6994246	D08-J06	18.01	Maylandia	estherae	U	Mbuna	Chiofu		SAMEA117805816	PRJEB21343
cichlid6994247	D08-J09	17.54	Cheilochromis	euchilus	U	Shallow	Chiofu		SAMEA117805817	PRJEB21343
cichlid6994248	D09-B07	17.49	Melanochromis	baliodigma	U	Mbuna	Chiofu		SAMEA117805818	PRJEB21343
cichlid6994249	D09-C01	17.31	Sciaenochromis	fryeri	U	Shallow	Chiofu		SAMEA117805819	PRJEB21343
cichlid6994250	D09-C02	15.63	Labidochromis	vellicans	M	Mbuna	Chiofu		SAMEA117805820	PRJEB21343
cichlid6994251	D09-C07	14.95	Buccochromis	heterotaenia	U	Shallow	Chiofu		SAMEA117805821	PRJEB21343
cichlid6994252	D09-F01	16.45	Gephyrochromis	zebroides	U	Mbuna	Chiofu		SAMEA117805822	PRJEB21343
cichlid6994253	D09-F04	16.48	Aulonocara	saulosi	M	Deep	Chiofu		SAMEA117805823	PRJEB21343
cichlid6994254	D09-G03	18.51	Petrotilapia	genalutea	M	Mbuna	Chiofu		SAMEA117805824	PRJEB21343
cichlid6994255	D09-G05	18.63	Tropheops	yellow-gular	M	Mbuna	Chiofu		SAMEA117805825	PRJEB21343
cichlid6994256	D09-I01	16.71	Tropheops	yellow-gular	M	Mbuna	Chiofu		SAMEA117805826	PRJEB21343
cichlid6994257	D09-I07	17.48	Tropheops	yellow-gular	M	Mbuna	Chiofu		SAMEA117805827	PRJEB21343
cichlid6994258	D09-J02	17.42	Tropheops	yellow-gular	M	Mbuna	Chiofu		SAMEA117805828	PRJEB21343
cichlid6994259	D09-J03	20.53	Tropheops	yellow-gular	M	Mbuna	Chiofu		SAMEA117805829	PRJEB21343
cichlid6994260	D09-J04	16.33	Tropheops	yellow-gular	M	Mbuna	Chiofu		SAMEA117805830	PRJEB21343
cichlid6994261	D09-J05	17.61	Tropheops	yellow-gular	M	Mbuna	Chiofu		SAMEA117805831	PRJEB21343
cichlid6994262	D09-J06	15.52	Tropheops	yellow-gular	M	Mbuna	Chiofu		SAMEA117805832	PRJEB21343
cichlid6994263	D09-J08	18.66	Tropheops	yellow-gular	M	Mbuna	Chiofu		SAMEA117805833	PRJEB21343
cichlid6994264	D10-A03	16.81	Tropheops	yellow-gular	M	Mbuna	Chiofu		SAMEA117805834	PRJEB21343
cichlid6994265	D10-A04	15.23	Tropheops	yellow-gular	M	Mbuna	Chiofu		SAMEA117805835	PRJEB21343
cichlid6994266	D10-B02	19.04	Tropheops	yellow-gular	M	Mbuna	Chiofu		SAMEA117805836	PRJEB21343
cichlid6994267	D10-B08	18.5	Tropheops	yellow-gular	M	Mbuna	Chiofu		SAMEA117805838	PRJEB21343
cichlid6994268	D10-B09	19.14	Tropheops	chiofu-yellow	M	Mbuna	Chiofu		SAMEA117805839	PRJEB21343
cichlid6994270	D10-D07	18.12	Tropheops	chiofu-yellow	M	Mbuna	Chiofu		SAMEA117805840	PRJEB21343
cichlid6994271	D10-D09	17.95	Tropheops	chiofu-yellow	M	Mbuna	Chiofu		SAMEA117805841	PRJEB21343
cichlid6994272	D10-E03	17.85	Tropheops	chiofu-yellow	M	Mbuna	Chiofu		SAMEA117805842	PRJEB21343
cichlid6994273	D10-E07	15.8	Tropheops	chiofu-yellow	M	Mbuna	Chiofu		SAMEA117805843	PRJEB21343
cichlid6994274	D10-E08	16.5	Tropheops	chiofu-yellow	M	Mbuna	Chiofu		SAMEA117805844	PRJEB21343
cichlid7020102	D12-G10	14.48	Placidochromis	trewavasae	U	Deep	Makanjila		SAMEA117805845	PRJEB21343
cichlid7020103	D12-H01	16.62	Placidochromis	trewavasae	M	Deep	Makanjila		SAMEA117805846	PRJEB21343
cichlid7020104	D12-H02	16.46	Placidochromis	trewavasae	M	Deep	Makanjila		SAMEA117805847	PRJEB21343
cichlid7020105	D12-H06	15.8	Otopharynx	selenurus	M	Shallow	Makanjila		SAMEA117805848	PRJEB21343
cichlid7020106	D12-H07	16.1	Otopharynx	selenurus	M	Shallow	Makanjila		SAMEA117805849	PRJEB21343
cichlid7020107	D12-H08	15.68	Aulonocara	rostratum	U	Deep	Makanjila		SAMEA117805850	PRJEB21343
cichlid7020108	D12-H10	18.48	Mylochromis	spilostichus	U	Shallow	Makanjila		SAMEA117805851	PRJEB21343
cichlid7020109	D12-I02	15.5	Placidochromis	elongatus	M	Deep	Makanjila		SAMEA117805852	PRJEB21343
cichlid7020110	D12-J01	13.08	Lethrinops	blue-nose	M	Deep	Makanjila		SAMEA117805853	PRJEB21343
cichlid7020111	D12-J02	19.82	Placidochromis	elongatus	U	Deep	Makanjila		SAMEA117805854	PRJEB21343
cichlid7020113	D13-A01	14.96	Mylochromis	spilostichus	U	Shallow	Makanjila		SAMEA117805855	PRJEB21343
cichlid7020114	D13-A10	14.88	Placidochromis	elongatus	U	Deep	Makanjila		SAMEA117805856	PRJEB21343
cichlid7020115	D13-B08	18.84	Mylochromis	spilostichus	U	Shallow	Southeast_arm	Mangochi_bay	SAMEA117805857	PRJEB21343
cichlid7020116	D13-C04	22.01	Trematocranus	placodon	M	Shallow	Southeast_arm	Mangochi_bay	SAMEA117805858	PRJEB21343
cichlid7020117	D13-C05	17.63	Trematocranus	placodon	M	Shallow	Southeast_arm	Mangochi_bay	SAMEA117805859	PRJEB21343
cichlid7020118	D13-C06	18.66	Trematocranus	placodon	M	Shallow	Southeast_arm	Mangochi_bay	SAMEA117805860	PRJEB21343
cichlid7020119	D13-C08	17.82	Trematocranus	placodon	M	Shallow	Southeast_arm	Mangochi_bay	SAMEA117805861	PRJEB21343
cichlid7020120	D13-C09	16.21	Trematocranus	placodon	M	Shallow	Southeast_arm	Mangochi_bay	SAMEA117805862	PRJEB21343
cichlid7020121	D13-C10	15.6	Trematocranus	placodon	M	Shallow	Southeast_arm	Mangochi_bay	SAMEA117805863	PRJEB21343
cichlid7020122	D13-D01	18.28	Trematocranus	placodon	M?	Shallow	Southeast_arm	Mangochi_bay	SAMEA117805864	PRJEB21343
cichlid7020123	D13-D03	16	Trematocranus	placodon	F?	Shallow	Southeast_arm	Mangochi_bay	SAMEA117805865	PRJEB21343
cichlid7020124	D13-D04	15.36	Trematocranus	placodon	F?	Shallow	Southeast_arm	Mangochi_bay	SAMEA117805866	PRJEB21343
cichlid7020125	D13-D05	15.54	Chilotilapia	rhoadesii	F?	Shallow	Southeast_arm	Mangochi_bay	SAMEA117805867	PRJEB21343
cichlid7020126	D13-D07	16.25	Chilotilapia	rhoadesii	U	Shallow	Southeast_arm	Mangochi_bay	SAMEA117805868	PRJEB21343
cichlid7020127	D13-E02	15.32	Chilotilapia	rhoadesii	M	Shallow	Southeast_arm	Mangochi_bay	SAMEA117805869	PRJEB21343
cichlid7020128	D13-E04	17.44	Mylochromis	spilostichus	F?	Shallow	Southeast_arm	Mangochi_bay	SAMEA117805870	PRJEB21343
cichlid7020129	D13-E08	17.27	Lethrinops	blue-nose	M	Deep	Southeast_arm	north_of_Boadzulu	SAMEA117805871	PRJEB21343
cichlid7020130	D13-E09	14.03	Lethrinops	blue-nose	M	Deep	Southeast_arm	north_of_Boadzulu	SAMEA117805872	PRJEB21343
cichlid7020131	D13-F07	22.19	Placidochromis	elongatus	M	Deep	Southeast_arm	north_of_Boadzulu	SAMEA117805873	PRJEB21343
cichlid7020132	D13-F08	15.67	Placidochromis	elongatus	M	Deep	Southeast_arm	north_of_Boadzulu	SAMEA117805874	PRJEB21343
cichlid7020133	D13-F09	15.71	Mchenga	chirombo-1	M	Shallow	Southeast_arm	north_of_Boadzulu	SAMEA117805875	PRJEB21343
cichlid7020134	D13-F10	18.2	Mchenga	chirombo-2	M	Shallow	Southeast_arm	north_of_Boadzulu	SAMEA117805876	PRJEB21343
cichlid7020135	D13-G01	16.47	Mchenga	black-yellow	M	Shallow	Southeast_arm	north_of_Boadzulu	SAMEA117805877	PRJEB21343
cichlid7020136	D13-H01	18.2	Dimidiochromis	kiwinge	U	Shallow	Southeast_arm	north_of_Boadzulu	SAMEA117805878	PRJEB21343
cichlid7020137	D13-H04	16.44	Lethrinops	gossei	M	Deep	Cape_Maclear		SAMEA117805879	PRJEB21343
cichlid7020138	D13-H05	15.14	Lethrinops	gossei	M	Deep	Cape_Maclear		SAMEA117805880	PRJEB21343
cichlid7020139	D13-H06	17.82	Lethrinops	gossei	M	Deep	Cape_Maclear		SAMEA117805881	PRJEB21343
cichlid7020140	D13-H07	15.64	Lethrinops	gossei	M	Deep	Cape_Maclear		SAMEA117805882	PRJEB21343
cichlid7020141	D13-H08	16.11	Lethrinops	gossei	M	Deep	Cape_Maclear		SAMEA117805883	PRJEB21343
cichlid7020142	D13-H09	14.21	Lethrinops	gossei	M	Deep	Cape_Maclear		SAMEA117805884	PRJEB21343
cichlid7020143	D13-H10	16.63	Lethrinops	gossei	M	Deep	Cape_Maclear		SAMEA117805885	PRJEB21343
cichlid7020144	D13-I01	16.07	Lethrinops	gossei	M	Deep	Cape_Maclear		SAMEA117805886	PRJEB21343
cichlid7020145	D13-I02	18.68	Lethrinops	gossei	M	Deep	Cape_Maclear		SAMEA117805887	PRJEB21343
cichlid7020146	D13-I03	17.36	Lethrinops	gossei	M	Deep	Cape_Maclear		SAMEA117805888	PRJEB21343
cichlid7020147	D13-I07	15.56	Diplotaxodon	macrops	M	Diplo	Cape_Maclear		SAMEA117805889	PRJEB21343
cichlid7020148	D13-I10	15.59	Lethrinops	albus-green-head	M	Deep	Cape_Maclear		SAMEA117805890	PRJEB21343
cichlid7020149	D13-J01	18.45	Lethrinops	longipinnis-blue-head	M	Deep	Cape_Maclear		SAMEA117805891	PRJEB21343
cichlid7020150	D13-J09	17.27	Diplotaxodon	macrops	M	Diplo	Cape_Maclear		SAMEA117805892	PRJEB21343
cichlid7020151	D13-J10	17.28	Diplotaxodon	macrops	M	Diplo	Cape_Maclear		SAMEA117805893	PRJEB21343
cichlid7020152	D14-A01	14.38	Diplotaxodon	macrops	M	Diplo	Cape_Maclear		SAMEA117805894	PRJEB21343
cichlid7020153	D14-A02	17.85	Diplotaxodon	macrops	M	Diplo	Cape_Maclear		SAMEA117805895	PRJEB21343
cichlid7020154	D14-A04	17.12	Diplotaxodon	macrops	M	Diplo	Cape_Maclear		SAMEA117805896	PRJEB21343
cichlid7020155	D14-A08	17.66	Lethrinops	longimanus-red-head	M	Deep	Cape_Maclear		SAMEA117805897	PRJEB21343
cichlid7020156	D14-B01	18.85	Alticorpus	peterdaviesi	M	Deep	Cape_Maclear		SAMEA117805898	PRJEB21343
cichlid7020157	D14-B02	18.27	Alticorpus	peterdaviesi	F?	Deep	Cape_Maclear		SAMEA117805899	PRJEB21343
cichlid7020158	D14-B03	19.25	Alticorpus	peterdaviesi	M	Deep	Cape_Maclear		SAMEA117805900	PRJEB21343
cichlid7020159	D14-B05	18.09	Alticorpus	peterdaviesi	M	Deep	Cape_Maclear		SAMEA117805901	PRJEB21343
cichlid7020160	D14-B06	17.08	Alticorpus	peterdaviesi	F?	Deep	Cape_Maclear		SAMEA117805902	PRJEB21343
cichlid7020161	D14-B07	19.52	Alticorpus	geoffreyi	F?	Deep	Cape_Maclear		SAMEA117805903	PRJEB21343
cichlid7020162	D14-B08	20.68	Alticorpus	peterdaviesi	F?	Deep	Cape_Maclear		SAMEA117805904	PRJEB21343
cichlid7020163	D14-B09	17.58	Alticorpus	peterdaviesi	M	Deep	Cape_Maclear		SAMEA117805905	PRJEB21343
cichlid7020164	D14-B10	17.99	Alticorpus	geoffreyi	F?	Deep	Cape_Maclear		SAMEA117805906	PRJEB21343
cichlid7020165	D14-C01	18.78	Alticorpus	geoffreyi	F?	Deep	Cape_Maclear		SAMEA117805907	PRJEB21343
cichlid7020166	D14-C05	16.33	Alticorpus	geoffreyi	U	Deep	Cape_Maclear		SAMEA117805908	PRJEB21343
cichlid7020167	D14-C06	19.4	Alticorpus	peterdaviesi	U	Deep	Cape_Maclear		SAMEA117805909	PRJEB21343
cichlid7020168	D14-C07	18.33	Alticorpus	peterdaviesi	U	Deep	Cape_Maclear		SAMEA117805910	PRJEB21343
cichlid7020169	D14-C08	18.02	Alticorpus	geoffreyi	U	Deep	Cape_Maclear		SAMEA117805911	PRJEB21343
cichlid7020170	D14-C09	16.24	Alticorpus	peterdaviesi	U	Deep	Cape_Maclear		SAMEA117805912	PRJEB21343
cichlid7020171	D14-C10	16.75	Alticorpus	peterdaviesi	U	Deep	Cape_Maclear		SAMEA117805913	PRJEB21343
cichlid7020172	D14-D02	17.47	Lethrinops	atrilabris	M	Deep	Cape_Maclear		SAMEA117805914	PRJEB21343
cichlid7020173	D14-D03	17.41	Aulonocara	six-bar	M	Deep	Cape_Maclear		SAMEA117805915	PRJEB21343
cichlid7020174	D14-D04	20.06	Aulonocara	yellow	M	Deep	Cape_Maclear		SAMEA117805916	PRJEB21343
cichlid7020175	D14-D05	17.84	Aulonocara	yellow	M	Deep	Cape_Maclear		SAMEA117805917	PRJEB21343
cichlid7020176	D14-D10	15.25	Trematocranus	cape-maclear	U	Shallow	Cape_Maclear		SAMEA117805918	PRJEB21343
cichlid7020177	D14-E04	14.91	Otopharynx	panniculus	M	Deep	Southwest_arm		SAMEA117805919	PRJEB21343
cichlid7020178	D14-E05	16.35	Aulonocara	malembo-orange	M	Deep	Southwest_arm		SAMEA117805920	PRJEB21343
cichlid7020179	D14-E06	14.83	Aulonocara	malembo-orange	M	Deep	Southwest_arm		SAMEA117805921	PRJEB21343
cichlid7020180	D14-E07	15.16	Aulonocara	malembo-orange	M	Deep	Southwest_arm		SAMEA117805922	PRJEB21343
cichlid7020181	D14-F01	16.6	Otopharynx	panniculus	U	Deep	Southwest_arm		SAMEA117805923	PRJEB21343
cichlid7020182	D14-F03	16.33	Placidochromis	obscurus	M	Deep	Southwest_arm		SAMEA117805924	PRJEB21343
cichlid7020183	D14-F04	19.48	Aulonocara	malembo-orange	M	Deep	Southwest_arm		SAMEA117805925	PRJEB21343
cichlid7020184	D14-F05	18.06	Aulonocara	malembo-orange	M	Deep	Southwest_arm		SAMEA117805926	PRJEB21343
cichlid7020185	D14-F06	16.35	Aulonocara	malembo-orange	M	Deep	Southwest_arm		SAMEA117805927	PRJEB21343
cichlid7020186	D14-F07	18.13	Aulonocara	malembo-orange	M	Deep	Southwest_arm		SAMEA117805928	PRJEB21343
cichlid7020187	D14-F08	19.67	Aulonocara	malembo-orange	M	Deep	Southwest_arm		SAMEA117805929	PRJEB21343
cichlid7020188	D14-F09	16.05	Aulonocara	malembo-orange	M	Deep	Southwest_arm		SAMEA117805930	PRJEB21343
cichlid7020189	D14-F10	15.33	Aulonocara	malembo-orange	M	Deep	Southwest_arm		SAMEA117805931	PRJEB21343
cichlid7020190	D14-G01	17.9	Aulonocara	malembo-orange	M	Deep	Southwest_arm		SAMEA117805932	PRJEB21343
cichlid7020191	D14-G02	16.67	Aulonocara	malembo-orange	M	Deep	Southwest_arm		SAMEA117805933	PRJEB21343
cichlid7020192	D14-G03	15.29	Otopharynx	speciosus	U	Shallow	Southwest_arm		SAMEA117805934	PRJEB21343
cichlid7020193	D14-G06	17.35	Mylochromis	melanonotus	U	Shallow	Southwest_arm		SAMEA117805935	PRJEB21343
cichlid7020194	D14-G08	16.1	Otopharynx	auromarginatus	U	Shallow	Southwest_arm		SAMEA117805936	PRJEB21343
cichlid7020195	D14-G09	19.58	Otopharynx	auromarginatus	U	Shallow	Southwest_arm		SAMEA117805937	PRJEB21343
cichlid7020196	D14-H01	20.41	Nimbochromis	venustus	U	Shallow	Southwest_arm		SAMEA117805938	PRJEB21343
cichlid7020198	D10-E09	14.62	Tropheops	chiofu-yellow	M	Mbuna	Chiofu		SAMEA117805939	PRJEB21343
cichlid7020199	D10-E10	18.33	Tropheops	chiofu-yellow	F	Mbuna	Chiofu		SAMEA117805940	PRJEB21343
cichlid7020200	D10-F05	16.06	Tropheops	yellow-gular	M	Mbuna	Chiofu		SAMEA117805941	PRJEB21343
cichlid7020201	D10-F06	15.61	Tropheops	yellow-gular	M	Mbuna	Chiofu		SAMEA117805942	PRJEB21343
cichlid7020202	D10-F07	16.38	Tropheops	yellow-gular	M	Mbuna	Chiofu		SAMEA117805943	PRJEB21343
cichlid7020203	D10-F08	16.55	Tramitichromis	east-coast-shallow	M	Shallow	Chiofu		SAMEA117805944	PRJEB21343
cichlid7020204	D10-G03	17.59	Aulonocara	saulosi	M	Deep	Chiofu		SAMEA117805945	PRJEB21343
cichlid7020205	D10-G04	18.11	Aulonocara	saulosi	M	Deep	Chiofu		SAMEA117805946	PRJEB21343
cichlid7020206	D10-G05	13.89	Aulonocara	saulosi	M	Deep	Chiofu		SAMEA117805947	PRJEB21343
cichlid7020207	D10-H03	15.02	Cheilochromis	euchilus	U	Shallow	Chiofu		SAMEA117805948	PRJEB21343
cichlid7020208	D10-H04	15.71	Cheilochromis	euchilus	U	Shallow	Chiofu		SAMEA117805949	PRJEB21343
cichlid7020209	D10-H05	18.03	Cheilochromis	euchilus	U	Shallow	Chiofu		SAMEA117805950	PRJEB21343
cichlid7020210	D10-H06	17.61	Sciaenochromis	nyassae	U	Shallow	Chiofu		SAMEA117805951	PRJEB21343
cichlid7020211	D10-I09	17.21	Pseudotropheus	crabro	U	Mbuna	Chiofu		SAMEA117805952	PRJEB21343
cichlid7020213	D10-J02	17.86	Mylochromis	labidodon	U	Shallow	Chiofu		SAMEA117805953	PRJEB21343
cichlid7020214	D10-J05	15.51	Melanochromis	auratus	F?	Mbuna	Senga_Bay		SAMEA117805954	PRJEB21343
cichlid7020215	D10-J06	16.54	Melanochromis	auratus	F?	Mbuna	Senga_Bay		SAMEA117805955	PRJEB21343
cichlid7020216	D10-J07	14.85	Melanochromis	auratus	F?	Mbuna	Senga_Bay		SAMEA117805956	PRJEB21343
cichlid7020217	D10-J08	17.37	Melanochromis	auratus	F?	Mbuna	Senga_Bay		SAMEA117805957	PRJEB21343
cichlid7020218	D10-J09	17.83	Melanochromis	auratus	F?	Mbuna	Senga_Bay		SAMEA117805958	PRJEB21343
cichlid7020219	D10-J10	18.02	Melanochromis	auratus	F?	Mbuna	Senga_Bay		SAMEA117805959	PRJEB21343
cichlid7020220	D11-A01	15.17	Melanochromis	auratus	F?	Mbuna	Senga_Bay		SAMEA117805960	PRJEB21343
cichlid7020221	D11-A02	17.86	Melanochromis	auratus	F?	Mbuna	Senga_Bay		SAMEA117805961	PRJEB21343
cichlid7020222	D11-A03	19.5	Melanochromis	auratus	F?	Mbuna	Senga_Bay		SAMEA117805962	PRJEB21343
cichlid7020223	D11-A04	16.26	Melanochromis	auratus	F?	Mbuna	Senga_Bay		SAMEA117805963	PRJEB21343
cichlid7020224	D11-A05	20.31	Melanochromis	auratus	M	Mbuna	Senga_Bay		SAMEA117805964	PRJEB21343
cichlid7020225	D11-A06	17.03	Melanochromis	auratus	F?	Mbuna	Senga_Bay		SAMEA117805965	PRJEB21343
cichlid7020226	D11-A07	13.54	Melanochromis	auratus	F?	Mbuna	Senga_Bay		SAMEA117805966	PRJEB21343
cichlid7020227	D11-A08	16.41	Melanochromis	auratus	F?	Mbuna	Senga_Bay		SAMEA117805967	PRJEB21343
cichlid7020228	D11-A09	15.3	Melanochromis	auratus	M	Mbuna	Senga_Bay		SAMEA117805968	PRJEB21343
cichlid7020229	D11-B01	15.95	Melanochromis	auratus	F?	Mbuna	Senga_Bay		SAMEA117805969	PRJEB21343
cichlid7020230	D11-B02	17.94	Melanochromis	auratus	F?	Mbuna	Senga_Bay		SAMEA117805970	PRJEB21343
cichlid7020231	D11-B03	18.45	Melanochromis	auratus	F?	Mbuna	Senga_Bay		SAMEA117805971	PRJEB21343
cichlid7020232	D11-B06	18.89	Alticorpus	mentale	U	Deep	Monkey_Bay	north_Monkey_Bay	SAMEA117805972	PRJEB21343
cichlid7020233	D11-C07	18	Sciaenochromis	benthicola	U	Shallow	Monkey_Bay	north_Monkey_Bay	SAMEA117805973	PRJEB21343
cichlid7020234	D11-C08	16.85	Sciaenochromis	benthicola	U	Shallow	Monkey_Bay	north_Monkey_Bay	SAMEA117805974	PRJEB21343
cichlid7020235	D11-C09	16.96	Stigmatochromis	macrorhynchos	U	Shallow	Monkey_Bay	north_Monkey_Bay	SAMEA117805975	PRJEB21343
cichlid7020236	D11-D01	17.31	Stigmatochromis	macrorhynchos	U	Shallow	Monkey_Bay	north_Monkey_Bay	SAMEA117805976	PRJEB21343
cichlid7020237	D11-D02	16.66	Sciaenochromis	benthicola	U	Shallow	Monkey_Bay	north_Monkey_Bay	SAMEA117805977	PRJEB21343
cichlid7020238	D11-D04	17.48	Otopharynx	brooksi	U	Shallow	Monkey_Bay		SAMEA117805978	PRJEB21343
cichlid7020239	D11-D05	17.46	Lethrinops	albus-deep-water	M	Deep	Monkey_Bay		SAMEA117805979	PRJEB21343
cichlid7020240	D11-D10	17.56	Lethrinops	deepwater-altus	M	Deep	Monkey_Bay		SAMEA117805980	PRJEB21343
cichlid7020241	D11-E02	17.53	Lethrinops	gossei	M	Deep	Monkey_Bay		SAMEA117805981	PRJEB21343
cichlid7020242	D11-E03	16.19	Lethrinops	gossei	M	Deep	Monkey_Bay		SAMEA117805982	PRJEB21343
cichlid7020243	D11-E04	17.01	Lethrinops	gossei	M	Deep	Monkey_Bay		SAMEA117805983	PRJEB21343
cichlid7020244	D11-E05	16.93	Lethrinops	gossei	M	Deep	Monkey_Bay		SAMEA117805984	PRJEB21343
cichlid7020245	D11-E06	18.28	Lethrinops	gossei	M	Deep	Monkey_Bay		SAMEA117805985	PRJEB21343
cichlid7020246	D11-E10	17.22	Alticorpus	peterdaviesi	M	Deep	Monkey_Bay		SAMEA117805986	PRJEB21343
cichlid7020247	D11-F07	16.98	Placidochromis	trewavasae	M	Deep	Monkey_Bay		SAMEA117805987	PRJEB21343
cichlid7020248	D11-F08	18	Placidochromis	trewavasae	M	Deep	Monkey_Bay		SAMEA117805988	PRJEB21343
cichlid7020249	D11-G02	15.2	Stigmatochromis	macrorhynchos	U	Shallow	Monkey_Bay		SAMEA117805989	PRJEB21343
cichlid7020250	D11-G03	17.68	Aulonocara	copper	M	Deep	Monkey_Bay		SAMEA117805990	PRJEB21343
cichlid7020251	D11-G08	17.74	Alticorpus	peterdaviesi	M	Deep	Monkey_Bay		SAMEA117805991	PRJEB21343
cichlid7020252	D11-G09	16.66	Otopharynx	brooksi	U	Shallow	Monkey_Bay		SAMEA117805992	PRJEB21343
cichlid7020253	D11-H02	15.91	Alticorpus	peterdaviesi	U	Deep	Monkey_Bay		SAMEA117805993	PRJEB21343
cichlid7020254	D11-H03	17.71	Sciaenochromis	sand	U	Shallow	Monkey_Bay		SAMEA117805994	PRJEB21343
cichlid7020255	D11-H04	18.46	Sciaenochromis	sand	U	Shallow	Monkey_Bay		SAMEA117805995	PRJEB21343
cichlid7020256	D11-H06	19.18	Sciaenochromis	benthicola	U	Shallow	Monkey_Bay		SAMEA117805996	PRJEB21343
cichlid7020257	D11-H07	16.26	Aulonocara	minutus	U	Deep	Monkey_Bay		SAMEA117805997	PRJEB21343
cichlid7020258	D11-H08	16.77	Aulonocara	deep	U	Deep	Monkey_Bay		SAMEA117805998	PRJEB21343
cichlid7020259	D11-I01	16.11	Placidochromis	boops	U	Deep	Monkey_Bay		SAMEA117805999	PRJEB21343
cichlid7020260	D11-I03	16.9	Aulonocara	copper	U	Deep	Monkey_Bay		SAMEA117806000	PRJEB21343
cichlid7020261	D11-I04	17.91	Diplotaxodon	limnothrissa	M	Diplo	Monkey_Bay		SAMEA117806001	PRJEB21343
cichlid7020262	D11-I09	18.25	Aulonocara	copper	M	Deep	Monkey_Bay		SAMEA117806002	PRJEB21343
cichlid7020263	D11-I10	18.67	Placidochromis	hennydaviesae	M	Deep	Monkey_Bay		SAMEA117806003	PRJEB21343
cichlid7020264	D11-J01	18.39	Sciaenochromis	sand	M	Shallow	Monkey_Bay		SAMEA117806004	PRJEB21343
cichlid7020265	D11-J02	17.34	Aulonocara	deep	M	Deep	Monkey_Bay		SAMEA117806005	PRJEB21343
cichlid7020266	D11-J06	15.75	Aulonocara	minutus	M	Deep	Monkey_Bay		SAMEA117806006	PRJEB21343
cichlid7020267	D11-J07	16.41	Aulonocara	minutus	U	Deep	Monkey_Bay		SAMEA117806007	PRJEB21343
cichlid7020268	D11-J08	17.39	Aulonocara	minutus	U	Deep	Monkey_Bay		SAMEA117806008	PRJEB21343
cichlid7020269	D11-J09	16.55	Aulonocara	minutus	U	Deep	Monkey_Bay		SAMEA117806009	PRJEB21343
cichlid7020270	D11-J10	18.89	Aulonocara	minutus	U	Deep	Monkey_Bay		SAMEA117806010	PRJEB21343
cichlid7020271	D12-A01	17.99	Aulonocara	minutus	M	Deep	Monkey_Bay		SAMEA117806011	PRJEB21343
cichlid7020272	D12-A02	20.52	Aulonocara	minutus	F?	Deep	Monkey_Bay		SAMEA117806012	PRJEB21343
cichlid7020273	D12-A03	16.54	Aulonocara	minutus	M	Deep	Monkey_Bay		SAMEA117806013	PRJEB21343
cichlid7020274	D12-A04	18.15	Aulonocara	minutus	U	Deep	Monkey_Bay		SAMEA117806014	PRJEB21343
cichlid7020275	D12-A05	16.87	Aulonocara	copper	U	Deep	Monkey_Bay		SAMEA117806015	PRJEB21343
cichlid7020276	D12-A06	17.27	Aulonocara	minutus	M	Deep	Monkey_Bay		SAMEA117806016	PRJEB21343
cichlid7020277	D12-A07	17.18	Aulonocara	minutus	U	Deep	Monkey_Bay		SAMEA117806017	PRJEB21343
cichlid7020278	D12-A08	17.72	Placidochromis	mbunoides	U	Deep	Monkey_Bay		SAMEA117806018	PRJEB21343
cichlid7020279	D12-B05	18.16	Placidochromis	trewavasae	M	Deep	Monkey_Bay		SAMEA117806019	PRJEB21343
cichlid7020280	D12-B08	17.71	Hemitaeniochromis	deep	U	Shallow	Monkey_Bay		SAMEA117806020	PRJEB21343
cichlid7020281	D12-C03	15.96	Aulonocara	stonemani	M	Deep	Monkey_Bay		SAMEA117806021	PRJEB21343
cichlid7020282	D12-C06	15.57	Rhamphochromis	ferox	M	Rhampho	Makanjila		SAMEA117806022	PRJEB21343
cichlid7020283	D12-E01	16.07	Stigmatochromis	woodi	U	Shallow	Makanjila		SAMEA117806023	PRJEB21343
cichlid7020284	D12-E02	15.93	Stigmatochromis	woodi	U	Shallow	Makanjila		SAMEA117806024	PRJEB21343
cichlid7020285	D12-E03	16.97	Stigmatochromis	woodi	U	Shallow	Makanjila		SAMEA117806025	PRJEB21343
cichlid7020286	D12-E06	17.35	Chilotilapia	rhoadesii	U	Shallow	Makanjila		SAMEA117806026	PRJEB21343
cichlid7020287	D12-E07	17.36	Chilotilapia	rhoadesii	U	Shallow	Makanjila		SAMEA117806027	PRJEB21343
cichlid7020288	D12-E09	19.7	Mylochromis	subocularis	M	Shallow	Makanjila		SAMEA117806028	PRJEB21343
cichlid7020289	D12-F04	19.8	Taeniolethrinops	furcicauda-yellow	U	Shallow	Makanjila		SAMEA117806029	PRJEB21343
cichlid7020290	D12-F07	20.53	Lethrinops	parvidens	U	Shallow	Makanjila		SAMEA117806030	PRJEB21343
cichlid7020291	D12-G03	21.23	Aulonocara	nyassae	M	Deep	Makanjila		SAMEA117806031	PRJEB21343
cichlid7020292	D12-G04	19.03	Mylochromis	obtusus	U	Shallow	Makanjila		SAMEA117806032	PRJEB21343
cichlid7020294	D19-A09	18.33	Fossorochromis	rostratus	M	Shallow	Lake_Malombe	Chimwala	SAMEA117806033	PRJEB21343
cichlid7020295	D19-A10	16.32	Fossorochromis	rostratus	M	Shallow	Lake_Malombe	Chimwala	SAMEA117806034	PRJEB21343
cichlid7020296	D19-B01	16.31	Fossorochromis	rostratus	F	Shallow	Lake_Malombe	Chimwala	SAMEA117806035	PRJEB21343
cichlid7020297	D19-B02	16.11	Fossorochromis	rostratus	U	Shallow	Lake_Malombe	Chimwala	SAMEA117806036	PRJEB21343
cichlid7020298	D19-B03	14.98	Fossorochromis	rostratus	U	Shallow	Lake_Malombe	Chimwala	SAMEA117806037	PRJEB21343
cichlid7020299	D19-B04	17.31	Fossorochromis	rostratus	U	Shallow	Lake_Malombe	Chimwala	SAMEA117806038	PRJEB21343
cichlid7020300	D19-B05	15.99	Fossorochromis	rostratus	U	Shallow	Lake_Malombe	Chimwala	SAMEA117806039	PRJEB21343
cichlid7020301	D19-B06	19.14	Fossorochromis	rostratus	U	Shallow	Lake_Malombe	Chimwala	SAMEA117806040	PRJEB21343
cichlid7020302	D19-B09	19.15	Otopharynx	tetrastigma	M	Shallow	Lake_Malombe	Chimwala	SAMEA117806041	PRJEB21343
cichlid7020304	D19-D04	18.58	Protomelas	kirkii	M	Shallow	Lake_Malombe	Chimwala	SAMEA117806042	PRJEB21343
cichlid7020305	D19-E05	16.35	Astatotilapia	calliptera	M	AstCal	Lake_Malombe	Chimwala	SAMEA117806043	PRJEB21343
cichlid7020306	D19-E06	17.87	Astatotilapia	calliptera	M	AstCal	Lake_Malombe	Chimwala	SAMEA117806044	PRJEB21343
cichlid7020307	D19-E07	18.92	Astatotilapia	calliptera	M	AstCal	Lake_Malombe	Chimwala	SAMEA117806045	PRJEB21343
cichlid7020308	D19-E08	18.12	Astatotilapia	calliptera	M	AstCal	Lake_Malombe	Chimwala	SAMEA117806046	PRJEB21343
cichlid7020309	D19-E09	16.6	Astatotilapia	calliptera	M	AstCal	Lake_Malombe	Chimwala	SAMEA117806047	PRJEB21343
cichlid7020310	D19-H07	17.15	Tramitichromis	red-throat	M	Shallow	Southeast_arm	Palm_beach	SAMEA117806048	PRJEB21343
cichlid7020312	D19-J05	15.74	Fossorochromis	rostratus	F	Shallow	Southeast_arm	Palm_beach	SAMEA117806049	PRJEB21343
cichlid7020313	D19-J06	16.64	Fossorochromis	rostratus	F	Shallow	Southeast_arm	Palm_beach	SAMEA117806050	PRJEB21343
cichlid7020314	D19-J07	18.79	Fossorochromis	rostratus	M	Shallow	Southeast_arm	Palm_beach	SAMEA117806051	PRJEB21343
cichlid7020315	D19-J08	19.39	Stigmatochromis	melanchros	U	Shallow	Southeast_arm	Palm_beach	SAMEA117806052	PRJEB21343
cichlid7020316	D20-A06	18.17	Lethrinops	lethrinus	M	Shallow	Southeast_arm	Palm_beach	SAMEA117806053	PRJEB21343
cichlid7020317	D20-A07	19.69	Lethrinops	lethrinus	M	Shallow	Southeast_arm	Palm_beach	SAMEA117806054	PRJEB21343
cichlid7020318	D20-A08	16.38	Lethrinops	lethrinus	M	Shallow	Southeast_arm	Palm_beach	SAMEA117806055	PRJEB21343
cichlid7020319	D20-A09	16.03	Lethrinops	lethrinus	U	Shallow	Southeast_arm	Palm_beach	SAMEA117806056	PRJEB21343
cichlid7020320	D20-A10	19.29	Lethrinops	lethrinus	U	Shallow	Southeast_arm	Palm_beach	SAMEA117806057	PRJEB21343
cichlid7020321	D20-B01	16.75	Lethrinops	lethrinus	M	Shallow	Southeast_arm	Palm_beach	SAMEA117806058	PRJEB21343
cichlid7020323	D20-C06	17.24	Otopharynx	tetraspilus	M	Shallow	Southeast_arm	Malo	SAMEA117806059	PRJEB21343
cichlid7020324	D20-C07	15.97	Tropheops	novemfasciatus	M	Mbuna	Southeast_arm	Malo	SAMEA117806060	PRJEB21343
cichlid7020325	D20-I03	17.01	Copadichromis	mloto	M	Utaka	Lake_Malombe		SAMEA117806061	PRJEB21343
cichlid7020326	D20-I04	17.26	Copadichromis	mloto	M	Utaka	Lake_Malombe		SAMEA117806062	PRJEB21343
cichlid7020327	D20-I05	16.77	Copadichromis	mloto	M	Utaka	Lake_Malombe		SAMEA117806063	PRJEB21343
cichlid7020328	D20-I06	13.69	Copadichromis	mloto	M	Utaka	Lake_Malombe		SAMEA117806064	PRJEB21343
cichlid7020329	D20-I07	17.05	Copadichromis	mloto	M	Utaka	Lake_Malombe		SAMEA117806065	PRJEB21343
cichlid7020330	D20-I08	16.11	Copadichromis	mloto	M	Utaka	Lake_Malombe		SAMEA117806066	PRJEB21343
cichlid7020331	D20-I09	17.45	Copadichromis	mloto	M	Utaka	Lake_Malombe		SAMEA117806067	PRJEB21343
cichlid7020332	D21-B01	20.01	Otopharynx	tetrastigma	M	Shallow	Lake_Malombe		SAMEA117806068	PRJEB21343
cichlid7020333	D21-F02	16.07	Tramitichromis	intermedius	M	Shallow	Southwest_arm	Malembo	SAMEA117806069	PRJEB21343
cichlid7020334	D21-H02	18.6	Pseudotropheus	lanisticola	U	Mbuna	Lake_Malombe		SAMEA117806070	PRJEB21343
cichlid7020335	D21-J02	17.1	Copadichromis	cyaneus	U	Utaka	Southwest_arm	Msaka	SAMEA117806071	PRJEB21343
cichlid7020336	D21-J03	15.83	Stigmatochromis	macrorhynchos	U	Shallow	Southwest_arm	Msaka	SAMEA117806072	PRJEB21343
cichlid7020337	D22-D04	22.06	Placidochromis	platyrhynchos	M	Deep	Southwest_arm	Msaka	SAMEA117806073	PRJEB21343
cichlid7020338	D22-D06	14.37	Placidochromis	nkhotakotae	M	Deep	Southwest_arm	Msaka	SAMEA117806074	PRJEB21343
cichlid7020340	D22-G01	17.48	Astatotilapia	calliptera	M	AstCal	Southwest_arm	Msaka	SAMEA117806075	PRJEB21343
cichlid7020341	D22-G02	17.79	Astatotilapia	calliptera	M	AstCal	Southwest_arm	Msaka	SAMEA117806076	PRJEB21343
cichlid7020342	D22-G03	17.03	Astatotilapia	calliptera	U	AstCal	Southwest_arm	Msaka	SAMEA117806077	PRJEB21343
cichlid7020343	D22-I07	16	Copadichromis	mloto	M	Utaka	Southwest_arm	Msaka	SAMEA117806078	PRJEB21343
cichlid7020344	D22-I08	16.17	Copadichromis	mloto	M	Utaka	Southwest_arm	Msaka	SAMEA117806079	PRJEB21343
cichlid7020345	D22-I10	13.29	Diplotaxodon	limnothrissa	U	Diplo	Southwest_arm	Msaka	SAMEA117806080	PRJEB21343
cichlid7020346	D22-J01	15.97	Diplotaxodon	limnothrissa	U	Diplo	Southwest_arm	Msaka	SAMEA117806081	PRJEB21343
cichlid7020347	D22-J02	16.43	Diplotaxodon	limnothrissa	U	Diplo	Southwest_arm	Msaka	SAMEA117806082	PRJEB21343
cichlid7020348	D22-J03	17.69	Diplotaxodon	limnothrissa	U	Diplo	Southwest_arm	Msaka	SAMEA117806083	PRJEB21343
cichlid7020349	D22-J04	17.55	Diplotaxodon	limnothrissa	U	Diplo	Southwest_arm	Msaka	SAMEA117806084	PRJEB21343
cichlid7020350	D22-J05	18.21	Diplotaxodon	limnothrissa	U	Diplo	Southwest_arm	Msaka	SAMEA117806085	PRJEB21343
cichlid7020351	D22-J06	15.85	Diplotaxodon	limnothrissa	U	Diplo	Southwest_arm	Msaka	SAMEA117806086	PRJEB21343
cichlid7020352	D22-J07	17.32	Diplotaxodon	limnothrissa	U	Diplo	Southwest_arm	Msaka	SAMEA117806087	PRJEB21343
cichlid7020353	D22-J08	17.74	Diplotaxodon	limnothrissa	U	Diplo	Southwest_arm	Msaka	SAMEA117806088	PRJEB21343
cichlid7020354	D22-J09	16.8	Diplotaxodon	limnothrissa	U	Diplo	Southwest_arm	Msaka	SAMEA117806089	PRJEB21343
cichlid7020355	D22-J10	17.93	Diplotaxodon	limnothrissa	U	Diplo	Southwest_arm	Msaka	SAMEA117806090	PRJEB21343
cichlid7020356	D23-A01	17.22	Diplotaxodon	limnothrissa	U	Diplo	Southwest_arm	Msaka	SAMEA117806091	PRJEB21343
cichlid7020357	D23-A02	16.11	Diplotaxodon	limnothrissa	U	Diplo	Southwest_arm	Msaka	SAMEA117806092	PRJEB21343
cichlid7020358	D23-A03	17.79	Diplotaxodon	limnothrissa	U	Diplo	Southwest_arm	Msaka	SAMEA117806093	PRJEB21343
cichlid7020359	D23-A04	18.08	Diplotaxodon	limnothrissa	U	Diplo	Southwest_arm	Msaka	SAMEA117806094	PRJEB21343
cichlid7020360	D23-A05	16.8	Diplotaxodon	limnothrissa	U	Diplo	Southwest_arm	Msaka	SAMEA117806095	PRJEB21343
cichlid7020361	D23-B03	18.13	Tropheops	red-cheek	U	Mbuna	Cape_Maclear	Thumbi_West	SAMEA117806096	PRJEB21343
cichlid7020362	D23-B07	14.59	Labeotropheus	trewavasae	F	Mbuna	Cape_Maclear		SAMEA117806097	PRJEB21343
cichlid7020363	D23-C02	15.2	Tropheops	tropheops	U	Mbuna	Cape_Maclear	Thumbi_West	SAMEA117806098	PRJEB21343
cichlid7020364	D23-C03	16.58	Aulonocara	stuartgranti-cape-maclear	U	Deep	Cape_Maclear	Thumbi_West	SAMEA117806099	PRJEB21343
cichlid7020367	D23-D03	18.55	Mylochromis	subocularis	U	Shallow	Cape_Maclear	Thumbi_West	SAMEA117806102	PRJEB21343
cichlid7020368	D23-D07	18.93	Protomelas	taeniolatus	U	Shallow	Cape_Maclear	Thumbi_West	SAMEA117806103	PRJEB21343
cichlid7020371	D23-E02	19.86	Mylochromis	subocularis	U	Shallow	Cape_Maclear	Thumbi_West	SAMEA117806104	PRJEB21343
cichlid7020376	D23-J02	15.92	Copadichromis	mloto	M	Utaka	Southwest_arm	Malembo	SAMEA117806105	PRJEB21343
cichlid7020378	D24-D10	17.48	Stigmatochromis	melanchros	M	Shallow	Southwest_arm	Malembo	SAMEA117806106	PRJEB21343
cichlid7020379	D24-E01	17.9	Stigmatochromis	melanchros	M	Shallow	Southwest_arm	Malembo	SAMEA117806107	PRJEB21343
cichlid7020380	D24-E02	16.19	Trematocranus	placodon	M	Shallow	Southwest_arm	Malembo	SAMEA117806108	PRJEB21343
cichlid7020381	D24-E07	20.31	Lethrinops	longipinnis-white-lappets	M	Shallow	Southwest_arm	Malembo	SAMEA117806109	PRJEB21343
cichlid7020382	D24-F02	20.26	Fossorochromis	rostratus	U	Shallow	Southwest_arm	Malembo	SAMEA117806110	PRJEB21343
cichlid7050615	D14-H04	14.72	Mchenga	black-yellow	M	Shallow	Southwest_arm		SAMEA117806116	PRJEB21343
cichlid7050616	D14-I04	15.21	Protomelas	triaenodon	U	Shallow	Southwest_arm		SAMEA117806117	PRJEB21343
cichlid7050617	D14-I05	15.31	Chilotilapia	rhoadesii	M	Shallow	Southwest_arm		SAMEA117806118	PRJEB21343
cichlid7050618	D14-I06	20.5	Chilotilapia	rhoadesii	U	Shallow	Southwest_arm		SAMEA117806119	PRJEB21343
cichlid7050619	D14-I07	18.3	Chilotilapia	rhoadesii	U	Shallow	Southwest_arm		SAMEA117806120	PRJEB21343
cichlid7050620	D14-I08	17.16	Chilotilapia	rhoadesii	U	Shallow	Southwest_arm		SAMEA117806121	PRJEB21343
cichlid7050621	D14-I09	17.17	Chilotilapia	rhoadesii	U	Shallow	Southwest_arm		SAMEA117806122	PRJEB21343
cichlid7050622	D14-I10	17.2	Chilotilapia	rhoadesii	U	Shallow	Southwest_arm		SAMEA117806123	PRJEB21343
cichlid7050623	D14-J01	14.47	Chilotilapia	rhoadesii	U	Shallow	Southwest_arm		SAMEA117806124	PRJEB21343
cichlid7050624	D14-J02	17.59	Chilotilapia	rhoadesii	U	Shallow	Southwest_arm		SAMEA117806125	PRJEB21343
cichlid7050625	D14-J03	15.98	Chilotilapia	rhoadesii	U	Shallow	Southwest_arm		SAMEA117806126	PRJEB21343
cichlid7050626	D15-A01	16.84	Trematocranus	placodon	M	Shallow	Southwest_arm		SAMEA117806127	PRJEB21343
cichlid7050627	D15-A02	17.67	Trematocranus	placodon	M	Shallow	Southwest_arm		SAMEA117806128	PRJEB21343
cichlid7050628	D15-A03	18.68	Trematocranus	placodon	F?	Shallow	Southwest_arm		SAMEA117806129	PRJEB21343
cichlid7050629	D15-A04	20.36	Trematocranus	placodon	M	Shallow	Southwest_arm		SAMEA117806130	PRJEB21343
cichlid7050630	D15-A05	21.85	Trematocranus	placodon	M	Shallow	Southwest_arm		SAMEA117806131	PRJEB21343
cichlid7050632	D15-A07	16.42	Trematocranus	placodon	U	Shallow	Southwest_arm		SAMEA117806132	PRJEB21343
cichlid7050633	D16-A06	17.17	Aulonocara	stuartgranti	M	Deep			SAMEA117806133	PRJEB21343
cichlid7050634	D17-G03	16.56	Otopharynx	argyrosoma	M	Shallow	Southeast_arm	Palm_beach	SAMEA117806134	PRJEB21343
cichlid7050635	D17-G04	17.97	Otopharynx	argyrosoma	M	Shallow	Southeast_arm	Palm_beach	SAMEA117806135	PRJEB21343
cichlid7050636	D17-G05	16.99	Otopharynx	argyrosoma	M	Shallow	Southeast_arm	Palm_beach	SAMEA117806136	PRJEB21343
cichlid7050637	D17-G06	17.11	Otopharynx	argyrosoma	F?	Shallow	Southeast_arm	Palm_beach	SAMEA117806137	PRJEB21343
cichlid7050639	D17-G08	15.78	Otopharynx	argyrosoma	F?	Shallow	Southeast_arm	Palm_beach	SAMEA117806138	PRJEB21343
cichlid7050640	D17-G09	17.48	Mylochromis	subocularis	U	Shallow	Southeast_arm	Palm_beach	SAMEA117806139	PRJEB21343
cichlid7050641	D17-G10	21.74	Mylochromis	subocularis	U	Shallow	Southeast_arm	Palm_beach	SAMEA117806140	PRJEB21343
cichlid7050642	D17-H01	17.18	Mylochromis	subocularis	U	Shallow	Southeast_arm	Palm_beach	SAMEA117806141	PRJEB21343
cichlid7050643	D17-H02	17.67	Mylochromis	subocularis	U	Shallow	Southeast_arm	Palm_beach	SAMEA117806142	PRJEB21343
cichlid7050644	D17-H03	22.15	Mylochromis	subocularis	U	Shallow	Southeast_arm	Palm_beach	SAMEA117806143	PRJEB21343
cichlid7050645	D17-H04	17.58	Mylochromis	subocularis	U	Shallow	Southeast_arm	Palm_beach	SAMEA117806144	PRJEB21343
cichlid7050646	D17-H05	17.1	Mylochromis	subocularis	U	Shallow	Southeast_arm	Palm_beach	SAMEA117806145	PRJEB21343
cichlid7050647	D17-H06	17.38	Mylochromis	subocularis	U	Shallow	Southeast_arm	Palm_beach	SAMEA117806146	PRJEB21343
cichlid7050648	D17-H07	17.73	Mylochromis	subocularis	U	Shallow	Southeast_arm	Palm_beach	SAMEA117806147	PRJEB21343
cichlid7050649	D17-H08	16.66	Mylochromis	subocularis	U	Shallow	Southeast_arm	Palm_beach	SAMEA117806148	PRJEB21343
cichlid7050650	D17-H09	20.34	Mylochromis	subocularis	U	Shallow	Southeast_arm	Palm_beach	SAMEA117806149	PRJEB21343
cichlid7050651	D17-H10	17.36	Mylochromis	subocularis	U	Shallow	Southeast_arm	Palm_beach	SAMEA117806150	PRJEB21343
cichlid7050653	D17-I10	17.53	Otopharynx	tetrastigma	M	Shallow	Southeast_arm	Palm_beach	SAMEA117806151	PRJEB21343
cichlid7050654	D17-J01	18.28	Otopharynx	tetrastigma	U	Shallow	Southeast_arm	Palm_beach	SAMEA117806152	PRJEB21343
cichlid7050655	D17-J03	21.26	Lethrinops	lethrinus	M	Shallow	Southeast_arm	Palm_beach	SAMEA117806153	PRJEB21343
cichlid7050656	D17-J04	17.68	Stigmatochromis	melanchros	U	Shallow	Southeast_arm	Palm_beach	SAMEA117806154	PRJEB21343
cichlid7050657	D17-J05	18.93	Stigmatochromis	melanchros	U	Shallow	Southeast_arm	Palm_beach	SAMEA117806155	PRJEB21343
cichlid7050660	D18-C03	16.48	Pseudotropheus	lanisticola	M	Mbuna	Southeast_arm	Palm_beach	SAMEA117806158	PRJEB21343
cichlid7050661	D18-C04	15.15	Otopharynx	argyrosoma	M	Shallow	Southeast_arm	Palm_beach	SAMEA117806159	PRJEB21343
cichlid7050662	D18-C05	15.35	Otopharynx	argyrosoma	M	Shallow	Southeast_arm	Palm_beach	SAMEA117806160	PRJEB21343
cichlid7050663	D18-C06	16.79	Otopharynx	argyrosoma	M	Shallow	Southeast_arm	Palm_beach	SAMEA117806161	PRJEB21343
cichlid7050664	D18-C07	18.06	Otopharynx	argyrosoma	M	Shallow	Southeast_arm	Palm_beach	SAMEA117806162	PRJEB21343
cichlid7050665	D18-C08	17.55	Otopharynx	argyrosoma	M	Shallow	Southeast_arm	Palm_beach	SAMEA117806163	PRJEB21343
cichlid7050666	D18-C09	16.61	Otopharynx	argyrosoma	M	Shallow	Southeast_arm	Palm_beach	SAMEA117806165	PRJEB21343
cichlid7050667	D18-C10	18.64	Otopharynx	argyrosoma	M	Shallow	Southeast_arm	Palm_beach	SAMEA117806166	PRJEB21343
cichlid7050668	D18-D07	15.81	Otopharynx	argyrosoma	M	Shallow	Southeast_arm	Palm_beach	SAMEA117806167	PRJEB21343
cichlid7050669	D18-D08	16.24	Otopharynx	argyrosoma	M	Shallow	Southeast_arm	Palm_beach	SAMEA117806168	PRJEB21343
cichlid7050670	D18-D09	17.43	Otopharynx	argyrosoma	M	Shallow	Southeast_arm	Palm_beach	SAMEA117806169	PRJEB21343
cichlid7050671	D18-D10	17.72	Otopharynx	argyrosoma	M	Shallow	Southeast_arm	Palm_beach	SAMEA117806170	PRJEB21343
cichlid7050672	D18-E01	20.61	Otopharynx	argyrosoma	M	Shallow	Southeast_arm	Palm_beach	SAMEA117806171	PRJEB21343
cichlid7050673	D18-E02	18.21	Otopharynx	argyrosoma	M	Shallow	Southeast_arm	Palm_beach	SAMEA117806172	PRJEB21343
cichlid7050674	D18-E10	19.42	Lethrinops	lethrinus	M	Shallow	Southeast_arm	Palm_beach	SAMEA117806173	PRJEB21343
cichlid7050675	D18-F01	23.79	Lethrinops	lethrinus	F	Shallow	Southeast_arm	Palm_beach	SAMEA117806174	PRJEB21343
cichlid7050676	D18-F02	20.37	Lethrinops	lethrinus	M	Shallow	Southeast_arm	Palm_beach	SAMEA117806175	PRJEB21343
cichlid7050677	D18-F09	19.78	Copadichromis	mloto	M	Utaka	Lake_Malombe	Chimwala	SAMEA117806176	PRJEB21343
cichlid7050678	D18-F10	19.19	Copadichromis	chrysonotus	F	Utaka	Lake_Malombe	Chimwala	SAMEA117806177	PRJEB21343
cichlid7050679	D18-G01	17.08	Copadichromis	chrysonotus	F	Utaka	Lake_Malombe	Chimwala	SAMEA117806178	PRJEB21343
cichlid7050680	D18-G02	17.33	Copadichromis	chrysonotus	F	Utaka	Lake_Malombe	Chimwala	SAMEA117806179	PRJEB21343
cichlid7050682	D18-G04	17.2	Copadichromis	chrysonotus	F	Utaka	Lake_Malombe	Chimwala	SAMEA117806181	PRJEB21343
cichlid7050684	D18-G06	18.65	Copadichromis	chrysonotus	F	Utaka	Lake_Malombe	Chimwala	SAMEA117806183	PRJEB21343
cichlid7050686	D18-H10	21.04	Otopharynx	argyrosoma	M	Shallow	Lake_Malombe	Chimwala	SAMEA117806185	PRJEB21343
cichlid7050687	D18-I01	23.26	Otopharynx	argyrosoma	M	Shallow	Lake_Malombe	Chimwala	SAMEA117806186	PRJEB21343
cichlid7050688	D18-I02	13.21	Otopharynx	argyrosoma	M	Shallow	Lake_Malombe	Chimwala	SAMEA117806187	PRJEB21343
cichlid7050689	D18-I03	13.94	Otopharynx	argyrosoma	M	Shallow	Lake_Malombe	Chimwala	SAMEA117806188	PRJEB21343
cichlid7050690	D18-I04	14.16	Otopharynx	argyrosoma	M	Shallow	Lake_Malombe	Chimwala	SAMEA117806189	PRJEB21343
cichlid7050691	D18-I05	15.66	Otopharynx	argyrosoma	M	Shallow	Lake_Malombe	Chimwala	SAMEA117806190	PRJEB21343
cichlid7050692	D18-I06	25.64	Otopharynx	argyrosoma	M	Shallow	Lake_Malombe	Chimwala	SAMEA117806191	PRJEB21343
cichlid7050693	D18-I07	16.46	Otopharynx	argyrosoma	M	Shallow	Lake_Malombe	Chimwala	SAMEA117806192	PRJEB21343
cichlid7050694	D18-I08	16.03	Otopharynx	argyrosoma	M	Shallow	Lake_Malombe	Chimwala	SAMEA117806193	PRJEB21343
cichlid7050695	D18-I09	17.52	Otopharynx	argyrosoma	M	Shallow	Lake_Malombe	Chimwala	SAMEA117806194	PRJEB21343
cichlid7050696	D18-I10	16.93	Otopharynx	argyrosoma	M	Shallow	Lake_Malombe	Chimwala	SAMEA117806195	PRJEB21343
cichlid7050697	D18-J01	16.01	Otopharynx	argyrosoma	M	Shallow	Lake_Malombe	Chimwala	SAMEA117806196	PRJEB21343
cichlid7050699	D18-J03	15.61	Otopharynx	argyrosoma	M	Shallow	Lake_Malombe	Chimwala	SAMEA117806197	PRJEB21343
cichlid7050700	D18-J04	17.54	Otopharynx	argyrosoma	M	Shallow	Lake_Malombe	Chimwala	SAMEA117806198	PRJEB21343
cichlid7050701	D18-J05	15.22	Otopharynx	argyrosoma	M	Shallow	Lake_Malombe	Chimwala	SAMEA117806199	PRJEB21343
cichlid7050702	D18-J06	21.07	Otopharynx	argyrosoma	M	Shallow	Lake_Malombe	Chimwala	SAMEA117806200	PRJEB21343
cichlid7050703	D18-J07	18.76	Otopharynx	argyrosoma	M	Shallow	Lake_Malombe	Chimwala	SAMEA117806201	PRJEB21343
cichlid7050704	D18-J08	15.87	Otopharynx	argyrosoma	M	Shallow	Lake_Malombe	Chimwala	SAMEA117806202	PRJEB21343
cichlid7050705	D18-J09	16.84	Otopharynx	argyrosoma	M	Shallow	Lake_Malombe	Chimwala	SAMEA117806203	PRJEB21343
cichlid7050706	D19-A05	18.36	Fossorochromis	rostratus	M	Shallow	Lake_Malombe	Chimwala	SAMEA117806204	PRJEB21343
cichlid7050707	D19-A06	23.28	Fossorochromis	rostratus	M	Shallow	Lake_Malombe	Chimwala	SAMEA117806205	PRJEB21343
cichlid7050708	D19-A07	21.99	Fossorochromis	rostratus	M	Shallow	Lake_Malombe	Chimwala	SAMEA117806206	PRJEB21343
cichlid7050709	D19-A08	13.53	Fossorochromis	rostratus	M	Shallow	Lake_Malombe	Chimwala	SAMEA117806207	PRJEB21343
cichlid7050711	D24-H02	16.54	Lethrinops	gossei	U	Deep	Chinyankwazi		SAMEA117806208	PRJEB21343
cichlid7050712	D24-H09	24.45	Diplotaxodon	longimaxilla	U	Diplo	Chinyankwazi		SAMEA117806209	PRJEB21343
cichlid7050713	D25-D02	17.31	Tropheops	gracilior	M	Mbuna	Cape_Maclear	Otter_point	SAMEA117806210	PRJEB21343
cichlid7050714	D25-D03	16.16	Tropheops	gracilior	M	Mbuna	Cape_Maclear	Otter_point	SAMEA117806211	PRJEB21343
cichlid7050715	D25-D04	15.76	Tropheops	gracilior	F	Mbuna	Cape_Maclear	Otter_point	SAMEA117806212	PRJEB21343
cichlid7050716	D25-D05	16.16	Tropheops	microstoma	M	Mbuna	Cape_Maclear	Otter_point	SAMEA117807784	PRJEB21343
cichlid7050717	D25-D06	14.81	Tropheops	microstoma	M	Mbuna	Cape_Maclear	Otter_point	SAMEA117807786	PRJEB21343
cichlid7050718	D26-B06	16.58	Tropheops	gracilior-nankumba	U	Mbuna	Cape_Maclear	Otter_point	SAMEA117806213	PRJEB21343
cichlid7050719	D26-B07	19.39	Tropheops	gracilior-nankumba	U	Mbuna	Cape_Maclear	Otter_point	SAMEA117806214	PRJEB21343
cichlid7050720	D26-D01	18.18	Otopharynx	heterodon-nankumba	U	Shallow	Cape_Maclear	Thumbi_West	SAMEA117806215	PRJEB21343
cichlid7050721	D26-D02	16.74	Otopharynx	heterodon-nankumba	U	Shallow	Cape_Maclear	Thumbi_West	SAMEA117806216	PRJEB21343
cichlid7050722	D27-C06	18.38	Tropheops	tropheops	U	Mbuna	Cape_Maclear	Thumbi_West	SAMEA117806217	PRJEB21343
cichlid7050723	D27-C07	17.05	Tropheops	tropheops	U	Mbuna	Cape_Maclear	Thumbi_West	SAMEA117806218	PRJEB21343
cichlid7050724	D27-F07	18.44	Fossorochromis	rostratus	U	Shallow	Southwest_arm	Msaka	SAMEA117806219	PRJEB21343
cichlid7050725	D27-F08	16.8	Fossorochromis	rostratus	U	Shallow	Southwest_arm	Msaka	SAMEA117806220	PRJEB21343
cichlid7050727	D28-A07	16.35	Fossorochromis	rostratus	U	Shallow	Southeast_arm	Nkope	SAMEA117806222	PRJEB21343
cichlid7050728	D28-A08	15.61	Fossorochromis	rostratus	U	Shallow	Southeast_arm	Nkope	SAMEA117806223	PRJEB21343
cichlid7050729	D28-A09	17.85	Fossorochromis	rostratus	U	Shallow	Southeast_arm	Nkope	SAMEA117806224	PRJEB21343
cichlid7050730	D28-A10	17.29	Fossorochromis	rostratus	U	Shallow	Southeast_arm	Nkope	SAMEA117806225	PRJEB21343
cichlid7050731	D28-B01	17.24	Fossorochromis	rostratus	U	Shallow	Southeast_arm	Nkope	SAMEA117806226	PRJEB21343
cichlid7050732	D28-B02	16.96	Fossorochromis	rostratus	U	Shallow	Southeast_arm	Nkope	SAMEA117806227	PRJEB21343
cichlid7050733	D28-B03	16.87	Fossorochromis	rostratus	U	Shallow	Southeast_arm	Nkope	SAMEA117806228	PRJEB21343
cichlid7050734	D28-B04	19.03	Fossorochromis	rostratus	U	Shallow	Southeast_arm	Nkope	SAMEA117806229	PRJEB21343
cichlid7050735	D28-B05	13.08	Fossorochromis	rostratus	U	Shallow	Southeast_arm	Nkope	SAMEA117806230	PRJEB21343
cichlid7050737	D16-A07	15.88	Maylandia	emmiltos	U	Mbuna	Chilumba	Mphanga_rocks	SAMEA117806232	PRJEB21343
cichlid7050739	D16-A09	16.01	Maylandia	emmiltos	U	Mbuna	Chilumba	Mphanga_rocks	SAMEA117806233	PRJEB21343
cichlid7050741	D16-B02	20.95	Maylandia	emmiltos	U	Mbuna	Chilumba	Mphanga_rocks	SAMEA117806234	PRJEB21343
cichlid7050742	D16-B03	18.16	Maylandia	emmiltos	U	Mbuna	Chilumba	Luwino_reef	SAMEA117806235	PRJEB21343
cichlid7050743	D16-B04	16.92	Maylandia	emmiltos	U	Mbuna	Chilumba	Luwino_reef	SAMEA117806236	PRJEB21343
cichlid7050744	D16-B05	17.95	Maylandia	emmiltos	U	Mbuna	Chilumba	Luwino_reef	SAMEA117806237	PRJEB21343
cichlid7050745	D16-B06	17.01	Maylandia	emmiltos	U	Mbuna	Chilumba	Luwino_reef	SAMEA117806238	PRJEB21343
cichlid7050746	D16-B07	17.04	Maylandia	emmiltos	U	Mbuna	Chilumba	Luwino_reef	SAMEA117806239	PRJEB21343
cichlid7050747	D16-B08	16.64	Maylandia	fainzilberi	U	Mbuna	Chilumba	Mphanga_rocks	SAMEA117806240	PRJEB21343
cichlid7050748	D16-B09	17.95	Maylandia	fainzilberi	U	Mbuna	Chilumba	Mphanga_rocks	SAMEA117806241	PRJEB21343
cichlid7050749	D16-C01	21.11	Maylandia	fainzilberi	U	Mbuna	Chilumba	Mphanga_rocks	SAMEA117806242	PRJEB21343
cichlid7050750	D16-C02	16.96	Maylandia	fainzilberi	U	Mbuna	Chilumba	Mphanga_rocks	SAMEA117806243	PRJEB21343
cichlid7050751	D16-C03	19.22	Maylandia	fainzilberi	U	Mbuna	Chilumba	Mphanga_rocks	SAMEA117806244	PRJEB21343
cichlid7050752	D16-C04	16.35	Maylandia	fainzilberi	U	Mbuna	Chilumba	Luwino_reef	SAMEA117806245	PRJEB21343
cichlid7050753	D16-C05	18.34	Maylandia	fainzilberi	U	Mbuna	Chilumba	Luwino_reef	SAMEA117806246	PRJEB21343
cichlid7050754	D16-C06	16.21	Maylandia	fainzilberi	U	Mbuna	Chilumba	Luwino_reef	SAMEA117806247	PRJEB21343
cichlid7050755	D16-C07	17.5	Maylandia	fainzilberi	U	Mbuna	Chilumba	Luwino_reef	SAMEA117806248	PRJEB21343
cichlid7050756	D16-C08	16.95	Maylandia	fainzilberi	U	Mbuna	Chilumba	Luwino_reef	SAMEA117806249	PRJEB21343
cichlid7050757	D16-C09	21.17	Maylandia	fainzilberi	U	Mbuna	Chilumba	Chitande_island	SAMEA117806250	PRJEB21343
cichlid7050758	D16-D01	18.86	Maylandia	fainzilberi	U	Mbuna	Chilumba	Chitande_island	SAMEA117806251	PRJEB21343
cichlid7050759	D16-D02	37.3	Maylandia	fainzilberi	U	Mbuna	Chilumba	Chitande_island	SAMEA117806252	PRJEB21343
cichlid7050760	D16-D03	24.16	Maylandia	fainzilberi	U	Mbuna	Chilumba	Chitande_island	SAMEA117806253	PRJEB21343
cichlid7050761	D16-D04	15.58	Maylandia	fainzilberi	U	Mbuna	Chilumba	Chitande_island	SAMEA117806254	PRJEB21343
cichlid7050762	D16-D05	18.57	Astatotilapia	calliptera	M	AstCal	Lake_Kingiri		SAMEA117806255	PRJEB21343
cichlid7050763	D16-D06	15.74	Astatotilapia	calliptera	M	AstCal	Lake_Kingiri		SAMEA117806256	PRJEB21343
cichlid7050764	D16-D07	15.8	Astatotilapia	calliptera	M	AstCal	Lake_Kingiri		SAMEA117806257	PRJEB21343
cichlid7050765	D16-D08	13.12	Astatotilapia	calliptera	M	AstCal	Lake_Kingiri		SAMEA117806258	PRJEB21343
cichlid7050766	D16-D09	16.52	Astatotilapia	calliptera	M	AstCal	Lake_Kingiri		SAMEA117806259	PRJEB21343
cichlid7050767	D16-E01	17.21	Astatotilapia	calliptera	M	AstCal	Lake_Kingiri		SAMEA117806260	PRJEB21343
cichlid7050768	D16-E02	16.59	Astatotilapia	calliptera	M	AstCal	Lake_Kingiri		SAMEA117806261	PRJEB21343
cichlid7050769	D16-E03	16.78	Astatotilapia	calliptera	M	AstCal	Lake_Kingiri		SAMEA117806262	PRJEB21343
cichlid7050770	D16-E04	16.91	Astatotilapia	calliptera	M	AstCal	Lake_Kingiri		SAMEA117806263	PRJEB21343
cichlid7050771	D16-E05	18.84	Astatotilapia	calliptera	M	AstCal	Lake_Kingiri		SAMEA117806264	PRJEB21343
cichlid7050772	D16-E06	18.11	Astatotilapia	calliptera	M	AstCal	Lake_Kingiri		SAMEA117806265	PRJEB21343
cichlid7050773	D16-E07	16.71	Astatotilapia	calliptera	M	AstCal	Lake_Kingiri		SAMEA117806266	PRJEB21343
cichlid7050774	D16-E08	15.73	Astatotilapia	calliptera	M	AstCal	Lake_Kingiri		SAMEA117806267	PRJEB21343
cichlid7050775	D16-E09	15.45	Astatotilapia	calliptera	M	AstCal	Lake_Kingiri		SAMEA117806268	PRJEB21343
cichlid7050776	D16-F01	15.99	Astatotilapia	calliptera	M	AstCal	Lake_Kingiri		SAMEA117806269	PRJEB21343
cichlid7050777	D16-F02	17.38	Astatotilapia	calliptera	M	AstCal	Lake_Kingiri		SAMEA117806270	PRJEB21343
cichlid7050778	D16-F03	18.63	Astatotilapia	calliptera	M	AstCal	Lake_Kingiri		SAMEA117806271	PRJEB21343
cichlid7050779	D16-F04	18.36	Astatotilapia	calliptera	M	AstCal	Lake_Kingiri		SAMEA117806272	PRJEB21343
cichlid7050780	D16-F05	18.54	Astatotilapia	calliptera	M	AstCal	Lake_Kingiri		SAMEA117806273	PRJEB21343
cichlid7050781	D16-F06	18.01	Astatotilapia	calliptera	M	AstCal	Lake_Kingiri		SAMEA117806274	PRJEB21343
cichlid7050797	A3A	16.85	Rhamphochromis	Chilingali	U	Rhampho			SAMEA117806289	PRJEB21343
cichlid7050798	A3B	17.07	Rhamphochromis	Chilingali	U	Rhampho			SAMEA117806290	PRJEB21343
cichlid7050799	F7A	16.89	Rhamphochromis	Chilingali	U	Rhampho			SAMEA117806291	PRJEB21343
cichlid7050800	F7B	17.25	Rhamphochromis	Chilingali	U	Rhampho			SAMEA117806292	PRJEB21343
cichlid7050801	G3A	16.03	Rhamphochromis	Chilingali	U	Rhampho			SAMEA117806293	PRJEB21343
cichlid7050802	G3B	17.35	Rhamphochromis	Chilingali	U	Rhampho			SAMEA117806294	PRJEB21343
cichlid7050803	G3C	17.05	Rhamphochromis	Chilingali	U	Rhampho			SAMEA117806295	PRJEB21343
cichlid7050804	C6	17.05	Rhamphochromis	Chilingali	U	Rhampho			SAMEA117806296	PRJEB21343
cichlid7050805	aqm	17.61	Rhamphochromis	Chilingali	U	Rhampho			SAMEA117806297	PRJEB21343
CICHM16429569	D02-G02	26.29	Petrotilapia	genalutea-northern	M	Mbuna	Nkhata_Bay		SAMEA4032033	PRJEB15289
CICHM16429570	D03-I01	29.59	Petrotilapia	genalutea-northern	M	Mbuna	Chilumba	Mphanga_rocks	SAMEA4033247	PRJEB15289
CICHM16429571	D03-I02	29.03	Petrotilapia	genalutea-northern	M	Mbuna	Chilumba	Mphanga_rocks	SAMEA4032034	PRJEB15289
CICHM16429572	D03-I03	31.71	Petrotilapia	genalutea-northern	M	Mbuna	Chilumba	Mphanga_rocks	SAMEA4033248	PRJEB15289
CICHM16429573	D05-F10	19.69	Petrotilapia	genalutea-northern	M	Mbuna	Chilumba	Luwino_reef	SAMEA4032035	PRJEB15289
CICHM16429574	D05-G01	25.98	Petrotilapia	genalutea-northern	M	Mbuna	Chilumba	Luwino_reef	SAMEA4033249	PRJEB15289
CICHM16429575	D05-G02	26.74	Petrotilapia	genalutea-northern	M	Mbuna	Chilumba	Luwino_reef	SAMEA4032036	PRJEB15289
CICHM16429576	D06-I01	35.86	Petrotilapia	genalutea-northern	M	Mbuna	Chilumba	Chitande_island	SAMEA4033250	PRJEB15289
CICHM16429577	D09-B03	31.53	Petrotilapia	yellow-chin	M	Mbuna	Chiofu		SAMEA4032037	PRJEB15289
CICHM16429578	D09-I08	24.38	Petrotilapia	genalutea	M	Mbuna	Chiofu		SAMEA4033251	PRJEB15289
CICHM16429579	D09-I09	29.74	Petrotilapia	genalutea	M	Mbuna	Chiofu		SAMEA4032038	PRJEB15289
CICHM16429580	D09-I10	29.49	Petrotilapia	genalutea	M	Mbuna	Chiofu		SAMEA4033252	PRJEB15289
CICHM16429581	D09-J09	30.72	Petrotilapia	genalutea	M	Mbuna	Chiofu		SAMEA4032039	PRJEB15289
CICHM16429582	D09-J10	26.97	Petrotilapia	genalutea	M	Mbuna	Chiofu		SAMEA4033253	PRJEB15289
CICHM16429583	D13-B10	32.18	Trematocranus	placodon	M	Shallow	Southeast_arm	Mangochi_bay	SAMEA4032040	PRJEB15289
CICHM16429584	D13-C01	34.68	Trematocranus	placodon	F	Shallow	Southeast_arm	Mangochi_bay	SAMEA4033254	PRJEB15289
CICHM16429585	D13-C02	31.66	Trematocranus	placodon	M	Shallow	Southeast_arm	Mangochi_bay	SAMEA4032041	PRJEB15289
CICHM16429586	D13-C07	29.44	Trematocranus	placodon	M	Shallow	Southeast_arm	Mangochi_bay	SAMEA4033255	PRJEB15289
CICHM16429587	D07-D07	30.06	Trematocranus	placodon	M	Shallow	Chilumba	Ngara	SAMEA4032042	PRJEB15289
CICHM16429588	D07-J01	24.34	Trematocranus	placodon	M	Shallow	Chiofu	main_bay	SAMEA4033256	PRJEB15289
CICHM16429589	D08-A08	33.24	Trematocranus	placodon	M	Shallow	Chiofu	main_bay	SAMEA4032043	PRJEB15289
CICHM16429590	D08-B08	33.33	Trematocranus	placodon	U	Shallow	Chiofu	main_bay	SAMEA4033257	PRJEB15289
CICHM16429591	D10-H10	32.89	Trematocranus	placodon	F	Shallow	Chiofu		SAMEA4032044	PRJEB15289
CICHM16429592	D14-G07	34.31	Trematocranus	placodon	M	Shallow	Southwest_arm		SAMEA4033258	PRJEB15289
CICHM16429593	D14-J09	31.66	Trematocranus	placodon	M	Shallow	Southwest_arm		SAMEA4032045	PRJEB15289
CICHM16429594	D14-J10	29.84	Trematocranus	placodon	M	Shallow	Southwest_arm		SAMEA4033259	PRJEB15289
CICHM16429596	D14-E02	35.78	Copadichromis	mloto	M	Utaka	Southwest_arm		SAMEA12814435	PRJEB48921
CICHM16429597	D14-E03	36.23	Copadichromis	mloto	M	Utaka	Southwest_arm		SAMEA12814458	PRJEB48921
CICHM16429598	D02-G08	32.65	Copadichromis	virginalis	U	Utaka	Nkhata_Bay		SAMEA4033261	PRJEB15289
CICHM16429601	D12-I04	34.09	Copadichromis	mloto	M	Utaka	Makanjila		SAMEA12814437	PRJEB48921
CICHM16429602	D12-I05	31.74	Copadichromis	mloto	M	Utaka	Makanjila		SAMEA12814438	PRJEB48921
CICHM16429603	D12-I08	36.86	Copadichromis	mloto	M	Utaka	Makanjila		SAMEA4032050	PRJEB15289
CICHM16429604	D05-B06	37.01	Protomelas	ornatus	U	Shallow	Chilumba	Luwino_reef	SAMEA4033264	PRJEB15289
CICHM16429605	D05-B09	32.2	Protomelas	ornatus	M	Shallow	Chilumba	Luwino_reef	SAMEA4032051	PRJEB15289
CICHM16429606	D07-F05	32.41	Protomelas	ornatus	U	Shallow	Chilumba	Chitande_island	SAMEA4033265	PRJEB15289
CICHM16429607	D07-F06	31.3	Protomelas	ornatus	U	Shallow	Chilumba	Chitande_island	SAMEA4032052	PRJEB15289
CICHM16429608	D08-G07	32.88	Protomelas	ornatus	M	Shallow	Chiofu	south_rocks	SAMEA4033266	PRJEB15289
CICHM16429609	D08-G10	36.82	Protomelas	ornatus	U	Shallow	Chiofu	south_rocks	SAMEA4032053	PRJEB15289
CICHM16429610	D08-H09	31.62	Protomelas	ornatus	U	Shallow	Chiofu		SAMEA4033267	PRJEB15289
CICHM16429611	D08-H10	35.4	Protomelas	ornatus	U	Shallow	Chiofu		SAMEA4032054	PRJEB15289
CICHM16429612	D09-A10	33.97	Protomelas	ornatus	U	Shallow	Chiofu		SAMEA4033268	PRJEB15289
CICHM16429613	D09-I04	34.34	Protomelas	ornatus	U	Shallow	Chiofu		SAMEA4032055	PRJEB15289
CICHM16429614	D10-E04	34.14	Protomelas	ornatus	M	Shallow	Chiofu		SAMEA4033269	PRJEB15289
CICHM16429615	D10-E05	33.92	Protomelas	ornatus	M	Shallow	Chiofu		SAMEA4032056	PRJEB15289
CICHM16429616	D01-A05	34.91	Rhamphochromis	greyback	M	Rhampho	Nkhata_Bay		SAMEA4033270	PRJEB15289
CICHM16429617	D02-I10	34.01	Rhamphochromis	greyback	M	Rhampho	Nkhata_Bay		SAMEA4032057	PRJEB15289
CICHM16429618	D02-C03	35.27	Rhamphochromis	greyback	M	Rhampho	Nkhata_Bay		SAMEA4033271	PRJEB15289
CICHM16429619	D02-J01	35.59	Rhamphochromis	greyback	M	Rhampho	Nkhata_Bay		SAMEA4032058	PRJEB15289
CICHM16429620	D02-J02	33.14	Rhamphochromis	greyback	M	Rhampho	Nkhata_Bay		SAMEA4033272	PRJEB15289
CICHM16429621	D03-D05	31.72	Rhamphochromis	greyback	M	Rhampho	Nkhata_Bay		SAMEA4032059	PRJEB15289
CICHM16429622	D04-H05	34.24	Rhamphochromis	greyback	M	Rhampho	Chilumba	Chilumba_main_beach	SAMEA4033273	PRJEB15289
CICHM16429623	D04-I08	34.9	Rhamphochromis	greyback	U	Rhampho	Chilumba	Chilumba_main_beach	SAMEA4032060	PRJEB15289
CICHM16429624	D11-D08	39.96	Rhamphochromis	greyback	M	Rhampho	Monkey_Bay	north_Monkey_Bay	SAMEA4033274	PRJEB15289
CICHM16429625	D12-B10	39.14	Rhamphochromis	greyback	M	Rhampho	Monkey_Bay	north_Monkey_Bay	SAMEA4032061	PRJEB15289
CICHM16429626	D12-C07	35.76	Rhamphochromis	ferox	M	Rhampho	Makanjila		SAMEA4033275	PRJEB15289
CICHM16429627	D12-C08	29.64	Rhamphochromis	ferox	M	Rhampho	Makanjila		SAMEA4032064	PRJEB15289
CICHM16429628	D12-D03	33.7	Rhamphochromis	ferox	U	Rhampho	Makanjila		SAMEA4033276	PRJEB15289
CICHM16429629	D13-A06	36.28	Rhamphochromis	longiceps	U	Rhampho	Makanjila		SAMEA4032065	PRJEB15289
CICHM16429630	D14-E09	35.36	Rhamphochromis	greyback	F	Rhampho	Southwest_arm		SAMEA4033277	PRJEB15289
CICHM16429631	D08-G06	38.62	Maylandia	zebra	M	Mbuna	Chiofu	south_rocks	SAMEA4032066	PRJEB15289
CICHM16429632	D08-J02	36.1	Maylandia	zebra	M	Mbuna	Chiofu		SAMEA4033278	PRJEB15289
CICHM16429633	D08-J03	36.22	Maylandia	zebra	M	Mbuna	Chiofu		SAMEA4032067	PRJEB15289
CICHM16429634	D10-B06	35.58	Maylandia	zebra	M	Mbuna	Chiofu		SAMEA4033279	PRJEB15289
CICHM16429635	D01-A09	36.31	Maylandia	zebra	M	Mbuna	Nkhata_Bay	Kampango_point	SAMEA4032068	PRJEB15289
CICHM16429636	D01-C03	36.11	Maylandia	zebra-gold	M	Mbuna	Nkhata_Bay	Kampango_point	SAMEA4033280	PRJEB15289
CICHM16429637	D01-H01	36.75	Maylandia	zebra	M	Mbuna	Nkhata_Bay	Viking_reef	SAMEA4032069	PRJEB15289
CICHM16429638	D01-H08	35.94	Maylandia	zebra	F	Mbuna	Nkhata_Bay	Viking_reef	SAMEA4033281	PRJEB15289
CICHM16429639	D01-J01	38.36	Maylandia	zebra	F	Mbuna	Nkhata_Bay	Viking_reef	SAMEA4032070	PRJEB15289
CICHM16429640	D01-J03	37.23	Maylandia	zebra	F	Mbuna	Nkhata_Bay	Viking_reef	SAMEA4033282	PRJEB15289
CICHM16429641	D03-A04	38.99	Maylandia	zebra	M	Mbuna	Nkhata_Bay	Playground_point	SAMEA4032088	PRJEB15289
CICHM16429642	D03-C06	38.23	Maylandia	zebra	F	Mbuna	Nkhata_Bay	Playground_point	SAMEA4033283	PRJEB15289
CICHM16429643	D03-C09	34.44	Maylandia	zebra	F	Mbuna	Nkhata_Bay	Playground_point	SAMEA4032089	PRJEB15289
CICHM16429644	D09-A07	30.55	Maylandia	zebra	F	Mbuna	Chiofu		SAMEA4033284	PRJEB15289
CICHM16429645	D14-A05	34.48	Diplotaxodon	limnothrissa	M	Diplo	Cape_Maclear		SAMEA4032090	PRJEB15289
CICHM16429646	D14-A06	27.86	Diplotaxodon	limnothrissa	M	Diplo	Cape_Maclear		SAMEA4033285	PRJEB15289
CICHM16429647	D14-A07	36.66	Diplotaxodon	limnothrissa	M	Diplo	Cape_Maclear		SAMEA4032091	PRJEB15289
CICHM16429648	D01-A01	42.47	Diplotaxodon	limnothrissa	M	Diplo	Nkhata_Bay		SAMEA4033286	PRJEB15289
CICHM16429649	D01-A02	40.98	Diplotaxodon	limnothrissa	U	Diplo	Nkhata_Bay		SAMEA4032092	PRJEB15289
CICHM16429650	D02-B09	37.44	Diplotaxodon	limnothrissa	U	Diplo	Nkhata_Bay		SAMEA4033287	PRJEB15289
CICHM16429651	D02-B10	30.85	Diplotaxodon	limnothrissa	U	Diplo	Nkhata_Bay		SAMEA4032093	PRJEB15289
CICHM16429652	D04-I05	32.3	Diplotaxodon	limnothrissa	M	Diplo	Chilumba	Chilumba_main_beach	SAMEA4033288	PRJEB15289
CICHM16429653	D04-I06	30.62	Diplotaxodon	limnothrissa	M	Diplo	Chilumba	Chilumba_main_beach	SAMEA4032094	PRJEB15289
CICHM16429654	D05-A01	31.04	Diplotaxodon	limnothrissa	F	Diplo	Chilumba	Chilumba_main_beach	SAMEA4033289	PRJEB15289
CICHM16429655	D05-A02	31.04	Diplotaxodon	limnothrissa	M	Diplo	Chilumba	Chilumba_main_beach	SAMEA4032095	PRJEB15289
CICHM16429656	D10-C04	34	Diplotaxodon	limnothrissa	M	Diplo	Chiofu		SAMEA4033290	PRJEB15289
CICHM16429657	D10-C07	34.68	Diplotaxodon	limnothrissa	F?	Diplo	Chiofu		SAMEA4032096	PRJEB15289
CICHM16429658	D11-D09	28.89	Diplotaxodon	limnothrissa	M	Diplo	Monkey_Bay	north_Monkey_Bay	SAMEA4033291	PRJEB15289
CICHM16429659	D11-G01	28.69	Diplotaxodon	limnothrissa	M	Diplo	Monkey_Bay	north_Monkey_Bay	SAMEA4032097	PRJEB15289
CICHM16429660	D07-F10	31.19	Abactochromis	labrosus	U	Mbuna	Chilumba	Chitande_island	SAMEA117806298	PRJEB15289
CICHM16429661	D12-D08	30.96	Aristochromis	christyi	U	Shallow	Makanjila		SAMEA4032098	PRJEB15289
CICHM16429662	D07-F02	28.56	Cheilochromis	euchilus	U	Shallow	Chilumba	Chitande_island	SAMEA4033292	PRJEB15289
CICHM16429663	D12-E08	33.19	Corematodus	taeniatus	U	Shallow	Makanjila		SAMEA117806299	PRJEB15289
CICHM16429665	D02-D07	34.55	Cyrtocara	moorii	U	Shallow	Nkhata_Bay	Playground_point	SAMEA4033293	PRJEB15289
CICHM16429666	D01-B09	36.3	Gephyrochromis	lawsi	M	Mbuna	Nkhata_Bay	Kampango_point	SAMEA4032099	PRJEB15289
CICHM16429667	D03-A07	31.02	Labidochromis	caeruleus	U	Mbuna	Nkhata_Bay	Playground_point	SAMEA117806300	PRJEB15289
CICHM16429668	D07-G10	36.95	Mchenga	chiofu	M	Shallow	Chiofu	main_bay	SAMEA117806301	PRJEB15289
CICHM16429669	D11-A10	31.86	Melanochromis	auratus	M	Mbuna	Senga_Bay		SAMEA4033294	PRJEB15289
CICHM16429670	D10-H02	27.93	Naevochromis	chrysogaster	U	Shallow	Chiofu		SAMEA117806302	PRJEB15289
CICHM16429672	D06-B05	29	Maylandia	elongatus-chailosi	U	Mbuna	Chilumba	Chitande_island	SAMEA4032100	PRJEB15289
CICHM16429673	D13-E05	36.98	Pseudotropheus	lanisticola	U	Mbuna	Southeast_arm	north_of_Boadzulu	SAMEA4033296	PRJEB15289
CICHM16429674	D03-B10	31.56	Labeotropheus	trewavasae	M	Mbuna	Nkhata_Bay		SAMEA4032101	PRJEB15289
CICHM16429675	D04-A10	35	Labeotropheus	trewavasae	M	Mbuna	Chilumba		SAMEA4033297	PRJEB15289
CICHM16429676	D05-D03	31.22	Labeotropheus	trewavasae	F	Mbuna	Chilumba		SAMEA4032102	PRJEB15289
CICHM16429677	D09-B08	34.01	Labeotropheus	trewavasae	M	Mbuna	Chiofu		SAMEA4033298	PRJEB15289
CICHM16429678	D03-F01	28.34	Labeotropheus	fuelleborni	U	Mbuna	Nkhata_Bay		SAMEA4032103	PRJEB15289
CICHM16429679	D05-C10	27.4	Labeotropheus	fuelleborni	M	Mbuna	Chilumba		SAMEA4033299	PRJEB15289
CICHM16429680	D06-H02	30.67	Labeotropheus	fuelleborni	M	Mbuna	Chilumba		SAMEA4032104	PRJEB15289
CICHM16429681	D10-C03	34.74	Labeotropheus	fuelleborni	M	Mbuna	Chiofu		SAMEA4033300	PRJEB15289
CICHM16429682	D03-A02	35.25	Tyrannochromis	nigriventer	F	Shallow	Nkhata_Bay	Playground_point	SAMEA4032105	PRJEB15289
CICHM16429683	D06-J01	32.98	Tyrannochromis	nigriventer	U	Shallow	Chilumba	Chitande_island	SAMEA4033301	PRJEB15289
CICHM16429684	D08-F07	36	Tyrannochromis	nigriventer	M	Shallow	Chiofu	south_rocks	SAMEA4032106	PRJEB15289
CICHM16429685	D02-D03	33.34	Tyrannochromis	nigriventer	U	Shallow	Nkhata_Bay	Playground_point	SAMEA4033302	PRJEB15289
CICHM16429686	D07-E09	28.24	Tyrannochromis	macrostoma	U	Shallow	Chilumba	Chitande_island	SAMEA4032107	PRJEB15289
CICHM16429687	D09-I05	29.47	Tyrannochromis	macrostoma	U	Shallow	Chiofu		SAMEA4033303	PRJEB15289
CICHM16429688	D03-G07	28.34	Buccochromis	rhoadesii	U	Shallow	Chilumba	Chiweta_beach	SAMEA117806303	PRJEB15289
CICHM16429689	D07-A03	31.07	Buccochromis	rhoadesii	U	Shallow	Chilumba	Ngara	SAMEA117806304	PRJEB15289
CICHM16429690	D08-C03	31.05	Buccochromis	rhoadesii	U	Shallow	Chiofu	main_bay	SAMEA117806305	PRJEB15289
CICHM16429691	D03-G08	31.62	Buccochromis	whitefins	U	Shallow	Chilumba	Chiweta_beach	SAMEA4033304	PRJEB15289
CICHM16429692	D07-A01	31.02	Otopharynx	decorus	F	Shallow	Chilumba	Ngara	SAMEA4032108	PRJEB15289
CICHM16429693	D08-B05	34.5	Buccochromis	nototaenia	U	Shallow	Chiofu	main_bay	SAMEA4033305	PRJEB15289
CICHM16429694	D03-F02	33.14	Protomelas	similis	U	Shallow	Nkhata_Bay	Viking_reef	SAMEA4032109	PRJEB15289
CICHM16429695	D06-A04	28.07	Protomelas	similis	F	Shallow	Chilumba	Chiweta_beach	SAMEA4033306	PRJEB15289
CICHM16429696	D08-B10	30.01	Protomelas	similis	M	Shallow	Chiofu	main_bay	SAMEA4032110	PRJEB15289
CICHM16429697	D02-F01	34.83	Dimidiochromis	kiwinge	M	Shallow	Nkhata_Bay		SAMEA4033307	PRJEB15289
CICHM16429698	D08-A05	32.88	Dimidiochromis	kiwinge	U	Shallow	Chiofu	main_bay	SAMEA4032111	PRJEB15289
CICHM16429699	D13-G08	26.5	Dimidiochromis	kiwinge	F	Shallow	Southeast_arm	north_of_Boadzulu	SAMEA4033308	PRJEB15289
CICHM16429700	D02-F03	34.35	Dimidiochromis	strigatus	F	Shallow	Nkhata_Bay		SAMEA4032112	PRJEB15289
CICHM16429701	D14-H06	34.91	Dimidiochromis	strigatus	U	Shallow	Southwest_arm		SAMEA4033309	PRJEB15289
CICHM16429702	D07-F04	23.75	Fossorochromis	rostratus	U	Shallow	Chilumba	Chitande_island	SAMEA117806306	PRJEB15289
CICHM16429703	D03-H01	33.94	Mylochromis	anaphyrmus	U	Shallow	Chilumba	Chiweta_beach	SAMEA4033310	PRJEB15289
CICHM16429704	D12-D10	32.33	Mylochromis	anaphyrmus	U	Shallow	Makanjila		SAMEA4032113	PRJEB15289
CICHM16429705	D13-C03	35.51	Mylochromis	anaphyrmus	M?	Shallow	Southeast_arm	Mangochi_bay	SAMEA4033311	PRJEB15289
CICHM16429706	D03-H02	36.19	Aulonocara	rostratum	U	Deep	Chilumba	Chiweta_beach	SAMEA117806307	PRJEB15289
CICHM16429707	D14-J08	34.23	Aulonocara	rostratum	M	Deep	Southwest_arm		SAMEA117806308	PRJEB15289
CICHM16429708	D06-G10	27.58	Taeniolethrinops	macrorhynchus	U	Shallow	Chilumba	Chiweta_beach	SAMEA4032114	PRJEB15289
CICHM16429709	D12-F02	34.85	Taeniolethrinops	praeorbitalis	U	Shallow	Makanjila		SAMEA4033312	PRJEB15289
CICHM16429710	D08-C01	31.67	Taeniolethrinops	laticeps	U	Shallow	Chiofu	main_bay	SAMEA4033313	PRJEB15289
CICHM16429711	D14-I01	31.34	Taeniolethrinops	furcicauda-yellow	U	Shallow	Southwest_arm		SAMEA4032115	PRJEB15289
CICHM16429712	D06-A08	30.46	Lethrinops	argenteus	F	Deep	Chilumba	Chiweta_beach	SAMEA4033314	PRJEB15289
CICHM16429713	D12-J05	38.44	Lethrinops	argenteus	U	Deep	Makanjila		SAMEA4033315	PRJEB15289
CICHM16429714	D01-C01	32.86	Tramitichromis	brevis	M	Shallow	Nkhata_Bay	Kampango_point	SAMEA4032123	PRJEB15289
CICHM16429715	D07-H03	33.03	Tramitichromis	brevis	F	Shallow	Chiofu	main_bay	SAMEA4033316	PRJEB15289
CICHM16429716	D06-A05	27.54	Sciaenochromis	benthicola	M	Shallow	Chilumba	Chiweta_beach	SAMEA4032124	PRJEB15289
CICHM16429717	D11-G10	34.59	Sciaenochromis	benthicola	U	Shallow	Monkey_Bay	north_Monkey_Bay	SAMEA4033317	PRJEB15289
CICHM16429718	D13-I04	32.3	Diplotaxodon	apogon	M	Diplo	Cape_Maclear		SAMEA117806309	PRJEB15289
CICHM16429719	D04-I04	33.67	Diplotaxodon	limnothrissa-black-pelvic	M	Diplo	Chilumba	Chilumba_main_beach	SAMEA4033318	PRJEB15289
CICHM16429720	D14-A03	32.29	Diplotaxodon	apogon	M	Diplo	Cape_Maclear		SAMEA4032125	PRJEB15289
CICHM16429721	D02-B01	44.29	Diplotaxodon	longimaxilla	U	Diplo	Nkhata_Bay		SAMEA4033319	PRJEB15289
CICHM16429722	D03-D04	40.37	Rhamphochromis	grey	U	Rhampho	Nkhata_Bay		SAMEA117806310	PRJEB15289
CICHM16429723	D13-H03	34.74	Rhamphochromis	maldeco	M	Rhampho	Southeast_arm	north_of_Boadzulu	SAMEA117806311	PRJEB15289
CICHM16429724	D12-C10	31.58	Rhamphochromis	woodi	U	Rhampho	Makanjila		SAMEA4032126	PRJEB15289
CICHM16429725	D04-C04	32.84	Maylandia	emmiltos	M	Mbuna	Chilumba	Mphanga_rocks	SAMEA4033320	PRJEB15289
CICHM16429726	D04-E03	36.51	Maylandia	emmiltos	M	Mbuna	Chilumba	Mphanga_rocks	SAMEA4032127	PRJEB15289
CICHM16429727	D04-F02	32.16	Maylandia	fainzilberi	U	Mbuna	Chilumba	Mphanga_rocks	SAMEA4033321	PRJEB15289
CICHM16429728	D04-F10	40.58	Maylandia	fainzilberi	F?	Mbuna	Chilumba	Mphanga_rocks	SAMEA4032128	PRJEB15289
CICHM16429729	D05-G03	35.39	Maylandia	fainzilberi	M	Mbuna	Chilumba	Luwino_reef	SAMEA4033322	PRJEB15289
cichm16429730	D06-C07	35.3	Maylandia	fainzilberi	M	Mbuna	Chilumba	Chitande_island	NA	NA
CICHM16429731	D01-D07	37.08	Copadichromis	kawanga	M	Shallow	Nkhata_Bay	Kampango_point	SAMEA117806312	PRJEB15289
CICHM16429732	D10-I01	36.13	Copadichromis	verduyni	F	Shallow	Chiofu		SAMEA117806313	PRJEB15289
CICHM16429733	D10-I06	36.8	Copadichromis	verduyni	M	Shallow	Chiofu		SAMEA117806314	PRJEB15289
CICHM16429734	D10-I07	35.18	Copadichromis	verduyni	M	Shallow	Chiofu		SAMEA117806315	PRJEB15289
CICHM16429735	D13-B09	30.63	Mylochromis	ensatus	U	Shallow	Southeast_arm	Mangochi_bay	SAMEA117806316	PRJEB15289
CICHM16429736	D02-G09	40.75	Copadichromis	virginalis	U	Utaka	Nkhata_Bay		SAMEA12814431	PRJEB48921
CICHM16429737	D02-G10	35.76	Copadichromis	virginalis	U	Utaka	Nkhata_Bay		SAMEA4033323	PRJEB15289
CICHM16429738	D02-H01	34.78	Copadichromis	virginalis	U	Utaka	Nkhata_Bay		SAMEA4032131	PRJEB15289
CICHM16429739	D06-E04	42.13	Copadichromis	mloto	M	Utaka	Chilumba	Chiweta_beach	SAMEA12814434	PRJEB48921
CICHM16429740	D14-E01	33.17	Copadichromis	mloto	M	Utaka	Southwest_arm		SAMEA12814433	PRJEB48921
CICHM16429745	D11-H10	35.99	Placidochromis	hennydaviesae	M	Deep	Monkey_Bay	north_Monkey_Bay	SAMEA117806317	PRJEB15289
CICHM16429746	D05-I03	44.58	Petrotilapia	genalutea-northern	F	Mbuna	Chilumba	Luwino_reef	SAMEA117806318	PRJEB15289
CICHM16429747	D12-A09	44.42	Lethrinops	gossei	M	Deep	Monkey_Bay	north_Monkey_Bay	SAMEA4033327	PRJEB15289
CICHM16429749	D12-B01	30.02	Lethrinops	gossei	M	Deep	Monkey_Bay	north_Monkey_Bay	SAMEA4033328	PRJEB15289
CICHM16429750	D12-B02	29.5	Diplotaxodon	longimaxilla	F	Diplo	Monkey_Bay	north_Monkey_Bay	SAMEA4032136	PRJEB15289
CICHM16429751	D12-B03	30.53	Diplotaxodon	longimaxilla	M	Diplo	Monkey_Bay	north_Monkey_Bay	SAMEA4033329	PRJEB15289
CICHM16429752	D12-B04	31.75	Diplotaxodon	longimaxilla	M	Diplo	Monkey_Bay	north_Monkey_Bay	SAMEA4032137	PRJEB15289
CICHM16429753	D13-G09	34.08	Dimidiochromis	kiwinge	F	Shallow	Southeast_arm	north_of_Boadzulu	SAMEA4033330	PRJEB15289
CICHM16429754	D13-G10	34.88	Dimidiochromis	kiwinge	F	Shallow	Southeast_arm	north_of_Boadzulu	SAMEA4032138	PRJEB15289
CICHM16429755	D14-C02	41.59	Alticorpus	peterdaviesi	U	Deep	Cape_Maclear		SAMEA117806319	PRJEB15289
CICHM16429756	D14-C03	40.06	Alticorpus	peterdaviesi	U	Deep	Cape_Maclear		SAMEA117806320	PRJEB15289
CICHM16429757	D14-C04	30.61	Alticorpus	peterdaviesi	U	Deep	Cape_Maclear		SAMEA117806321	PRJEB15289
CICHM16429772	D10-E06	31.82	Cyathochromis	obliquidens	M	Mbuna	Chiofu		SAMEA117806322	PRJEB15289
CICHM16429781	D12-A10	28.08	Lethrinops	gossei	M	Deep	Monkey_Bay	north_Monkey_Bay	SAMEA4051560	PRJEB15289
ILBCDS5421972	2005-115	13.48	Otopharynx	brooksi-striped	M	Shallow	Nkhata_Bay		SAMEA1877472	PRJEB1254
ILBCDS5421980	2004-A91	18.51	Buccochromis	lepturus	M	Shallow	Southeast_arm		SAMEA1877414	PRJEB1254
ILBCDS5421981	A95	16.42	Mylochromis	anaphyrmus	M	Shallow	Southeast_arm		SAMEA1877433	PRJEB1254
ILBCDS5421982	427	11.72	Copadichromis	trewavasae	M	Shallow			SAMEA1877497	PRJEB1254
ILBCDS5421985	A96	13.22	Trematocranus	placodon	M	Shallow	Southeast_arm		SAMEA1877459	PRJEB1254
ILBCDS5421986	14	16.47	Alticorpus	macrocleithrum	M	Deep	Southeast_arm		SAMEA1877429	PRJEB1254
ILBCDS5421987	437	21.71	Placidochromis	milomo	M	Shallow			SAMEA1877480	PRJEB1254
ILBCDS5421988	439	15.48	Placidochromis	electra	M	Shallow			SAMEA1877409	PRJEB1254
ILBCDS5421989	441	13.52	Nimbochromis	livingstonii	M	Shallow			SAMEA1877421	PRJEB1254
ILBCDS5421990	3	15.51	Lethrinops	lethrinus	M	Shallow	Southeast_arm	Mangochi	SAMEA1877499	PRJEB1254
ILBCDS5421991	438	15.98	Placidochromis	johnstoni	M	Shallow			SAMEA1877451	PRJEB1254
ILBCDS5421992	440	16.37	Nimbochromis	linni	M	Shallow			SAMEA1877411	PRJEB1254
ILBCDS5421993	401	15.36	Nimbochromis	polystigma	M	Shallow	Dwangwa		SAMEA1877476	PRJEB1254
ILBCDS5421994	430	24.77	Aulonocara	maisoni	M	Deep			SAMEA1877489	PRJEB1254
ILBCDS5421995	429	16.34	Aulonocara	stuartgranti	M	Deep			SAMEA1877440	PRJEB1254
ILBCDS5421998	433	10.24	Lethrinops	albus	M	Shallow			SAMEA1877417	PRJEB1254
ILBCDS5422000	435	19.39	Tramitichromis	kande	M	Shallow			SAMEA1877455	PRJEB1254
ILBCDS5422001	A79	16.01	Lethrinops	gossei	M	Deep	Southeast_arm		SAMEA1877484	PRJEB1254
ILBCDS5438962	CALM	48.3	Astatotilapia	calliptera	F	AstCal	Salima		SAMEA1920092	PRJEB1254
ILBCDS5438963	CALF	46.15	Astatotilapia	calliptera	M	AstCal	Salima		SAMEA1920090	PRJEB1254
ILBCDS5438964	CALO	44.74	Astatotilapia	calliptera	U	AstCal	Salima		SAMEA1920091	PRJEB1254
ILBCDS5438965	LLM	48.05	Lethrinops	lethrinus	F	Shallow	Mazinzi_reef		SAMEA1920093	PRJEB1254
ILBCDS5438966	LLF1b	45.42	Lethrinops	lethrinus	M	Shallow	Mazinzi_reef		SAMEA1920094	PRJEB1254
ILBCDS5438967	LLO	37.07	Lethrinops	lethrinus	U	Shallow	Mazinzi_reef		SAMEA1920095	PRJEB1254
ILBCDS5438972	AULM	27.76	Aulonocara	stuartgranti	F	Deep	Usisya		SAMEA1920096	PRJEB1254
ILBCDS5438973	AULF	45.86	Aulonocara	stuartgranti	M	Deep	Usisya		SAMEA1920097	PRJEB1254
ILBCDS5438974	AULO	41.36	Aulonocara	stuartgranti	U	Deep	Usisya		SAMEA1920098	PRJEB1254
ILBCDS5438975	A64	16.24	Lethrinops	longimanus-red-head	M	Deep	Southeast_arm		SAMEA1904322	PRJEB1254
ILBCDS5438976	A74	15.34	Copadichromis	cyaneus	M	Utaka	Southeast_arm		SAMEA1904324	PRJEB1254
ILBCDS5438977	A75	17.39	Copadichromis	mloto	M	Utaka	Southeast_arm		SAMEA1904329	PRJEB1254
ILBCDS5438978	A77	15.07	Lethrinops	oliveri	M	Deep	Southeast_arm		SAMEA1904330	PRJEB1254
ILBCDS5438979	A65	18.02	Alticorpus	geoffreyi	M	Deep	Southeast_arm		SAMEA1904331	PRJEB1254
ILBCDS5879518	MA1	6.88	Mylochromis	anaphyrmus	U	Shallow			SAMEA2661216	PRJEB1254
ILBCDS5879519	MA2	7.14	Mylochromis	anaphyrmus	U	Shallow			SAMEA2661217	PRJEB1254
ILBCDS5879520	MA3	7.31	Mylochromis	anaphyrmus	U	Shallow			SAMEA2661218	PRJEB1254
ILBCDS5879521	MA5	6.7	Mylochromis	anaphyrmus	U	Shallow			SAMEA2661219	PRJEB1254
ILBCDS5879522	2010-A07a	17.7	Otopharynx	speciosus	U	Shallow	Southeast_arm		SAMEA2661220	PRJEB1254
ILBCDS5879523	2010-A07b	16.81	Otopharynx	speciosus	U	Shallow	Southeast_arm		SAMEA2661221	PRJEB1254
ILBCDS5879524	CT	16.08	Copadichromis	pleurostigma	U	Utaka			SAMEA2661222	PRJEB1254
ILBCDS5879529	2010-G04a	17.04	Chilotilapia	rhoadesii	U	Shallow	Southeast_arm		SAMEA2661227	PRJEB1254
ILBCDS5879530	2010-G04b	6.31	Chilotilapia	rhoadesii	U	Shallow	Southeast_arm		SAMEA2661228	PRJEB1254
ILBCDS5879531	2010-G04c	5.91	Chilotilapia	rhoadesii	U	Shallow	Southeast_arm		SAMEA2661229	PRJEB1254
ILBCDS5879532	CTI1	16.82	Ctenopharynx	intermedius	U	Shallow			SAMEA2661230	PRJEB1254
ILBCDS5879533	CTI2	6.21	Ctenopharynx	intermedius	U	Shallow			SAMEA2661231	PRJEB1254
ILBCDS5879534	CTI3	6.03	Ctenopharynx	intermedius	U	Shallow			SAMEA2661232	PRJEB1254
ILBCDS5879535	2010_H07a	6.51	Trematocranus	placodon	U	Shallow	Southeast_arm		SAMEA2661233	PRJEB1254
ILBCDS5879536	2010_H07b	6.47	Trematocranus	placodon	U	Shallow	Southeast_arm		SAMEA2661234	PRJEB1254
ILBCDS5879537	2010_H07c	6.38	Trematocranus	placodon	U	Shallow	Southeast_arm		SAMEA2661235	PRJEB1254
ILBCDS5879538	2010_H07d	6.73	Trematocranus	placodon	U	Shallow	Southeast_arm		SAMEA2661236	PRJEB1254
ILBCDS5879539	CHC1	18.04	Champsochromis	caeruleus	U	Shallow			SAMEA2661237	PRJEB1254
ILBCDS5879540	CHC2	18.26	Champsochromis	caeruleus	U	Shallow			SAMEA2661238	PRJEB1254
ILBCDS5879541	2010-H07	18.04	Buccochromis	nototaenia	U	Shallow	Southeast_arm		SAMEA2661239	PRJEB1254
ILBCDS5879542	PRO1	18.01	Protomelas	ornatus	U	Shallow			SAMEA2661240	PRJEB1254
ILBCDS5879543	PRO2	17.13	Protomelas	ornatus	U	Shallow			SAMEA2661241	PRJEB1254
ILBCDS5879545	PSU1	6.32	Mylochromis	labidodon	U	Shallow	Southeast_arm	Nachengwa_lodge	SAMEA2661243	PRJEB1254
ILBCDS5879546	PSU2	6.25	Mylochromis	subocularis	U	Shallow	Southeast_arm	Nachengwa_lodge	SAMEA2661244	PRJEB1254
ILBCDS5879547	PSU3	6.51	Mylochromis	subocularis	U	Shallow	Southeast_arm	Nachengwa_lodge	SAMEA2661245	PRJEB1254
ILBCDS5879548	PSU4	6.55	Mylochromis	labidodon	U	Shallow	Southeast_arm	Nachengwa_lodge	SAMEA2661246	PRJEB1254
ILBCDS5879549	A66	18.36	Aulonocara	gold	M	Deep	Southeast_arm		SAMEA2661247	PRJEB1254
ILBCDS5879550	275A	18.26	Lethrinops	blue-Chilumba	M	Deep	Chilumba		SAMEA2661248	PRJEB1254
ILBCDS5879552	227A	6.65	Chilotilapia	rhoadesii	U	Shallow	Southeast_arm	Mangochi	SAMEA2661250	PRJEB1254
ILBCDS5879553	230A	18.49	Dimidiochromis	compressiceps	U	Shallow	Southeast_arm	Mangochi	SAMEA2661251	PRJEB1254
ILBCDS5879554	2004-303	18.57	Diplotaxodon	bigeye-black-dorsal	M	Diplo	Nkhata_Bay		SAMEA2661252	PRJEB1254
ILBCDS5879555	157A	16.28	Cynotilapia	zebroides	U	Mbuna	Nkhata_Bay		SAMEA2661253	PRJEB1254
ILBCDS5879556	428	17.16	Copadichromis	borleyi	M	Utaka			SAMEA2661254	PRJEB1254
ILBCDS5879557	A80	16.73	Aulonocara	yellow	M	Deep	Southeast_arm		SAMEA2661255	PRJEB1254
ILBCDS5879558	A81	16.41	Aulonocara	stonemani	M	Deep	Southeast_arm		SAMEA2661256	PRJEB1254
ILBCDS5879559	159A	16.67	Cynotilapia	axelrodi	U	Mbuna	Nkhata_Bay		SAMEA2661257	PRJEB1254
ILBCDS5879560	280	17.92	Alticorpus	peterdaviesi	M	Deep	Southeast_arm		SAMEA2661258	PRJEB1254
ILBCDS5879562	LA1	17.49	Diplotaxodon	limnothrissa	M	Diplo	Southeast_arm		SAMEA2661260	PRJEB1254
ILBCDS5879563	415	17.3	Fossorochromis	rostratus	F	Shallow	Salima		SAMEA2661261	PRJEB1254
ILBCDS5879564	171	16.54	Genyochromis	mento	F	Mbuna	Chiofu		SAMEA2661262	PRJEB1254
ILBCDS5879565	168A	6.56	Fossorochromis	rostratus	U	Shallow	Chiofu		SAMEA2661263	PRJEB1254
ILBCDS5879566	C16	5.77	Fossorochromis	rostratus	U	Shallow	Cape_Maclear		SAMEA2661264	PRJEB1254
ILBCDS5879567	2005-233	18.05	Protomelas	kirkii	M	Shallow	Southeast_arm	Mangochi	SAMEA2661265	PRJEB1254
ILBCDS5879568	174	17.64	Pseudotropheus	variable-eastern	U	Mbuna	Chiofu		SAMEA2661266	PRJEB1254
ILBCDS5879569	173	5.73	Labeotropheus	trewavasae	F	Mbuna	Chiofu		SAMEA2661267	PRJEB1254
ILBCDS5879570	168B	16.53	Fossorochromis	rostratus	U	Shallow	Chiofu		SAMEA2661268	PRJEB1254
ILBCDS5879571	DMS_SE_1	18.93	Diplotaxodon	macrops	M	Diplo	Southeast_arm		SAMEA2661269	PRJEB1254
ILBCDS5879572	1	16.17	Hemitilapia	oxyrhynchus	M	Shallow	Southeast_arm	Mangochi	SAMEA2661270	PRJEB1254
ILBCDS5879574	B16	15.42	Tropheops	tropheops	U	Mbuna	Cape_Maclear		SAMEA2661272	PRJEB1254
ILBCDS5879577	B17	15.73	Petrotilapia	genalutea	U	Mbuna	Cape_Maclear		SAMEA2661275	PRJEB1254
ILBCDS5879578	2004-117	17.06	Diplotaxodon	greenwoodi	U	Diplo			SAMEA2661276	PRJEB1254
ILBCDS5879579	147A	16.48	Dimidiochromis	strigatus	M	Shallow	Salima		SAMEA2661277	PRJEB1254
ILBCDS5879580	41A	16.29	Placidochromis	longimanus	U	Shallow	Chia_Lagoon		SAMEA2661278	PRJEB1254
ILBCDS5879581	41B	5.9	Placidochromis	longimanus	U	Shallow	Chia_Lagoon		SAMEA2661279	PRJEB1254
ILBCDS5879582	41C	5.76	Placidochromis	longimanus	U	Shallow	Chia_Lagoon		SAMEA2661280	PRJEB1254
ILBCDS5879583	41D	5.73	Placidochromis	longimanus	U	Shallow	Chia_Lagoon		SAMEA2661281	PRJEB1254
ILBCDS5879584	41E	5.71	Placidochromis	longimanus	U	Shallow	Chia_Lagoon		SAMEA2661282	PRJEB1254
ILBCDS5879589	PSU5	5.65	Mylochromis	subocularis	U	Shallow	Southeast_arm	Nachengwa_lodge	SAMEA2661287	PRJEB1254
ILBCDS5879590	PSU6	5.56	Mylochromis	subocularis	U	Shallow	Southeast_arm	Nachengwa_lodge	SAMEA2661288	PRJEB1254
ILBCDS5879591	PSU7	5.96	Mylochromis	subocularis	U	Shallow	Southeast_arm	Nachengwa_lodge	SAMEA2661289	PRJEB1254
ILBCDS5879592	PSU8	5.66	Mylochromis	subocularis	U	Shallow	Southeast_arm	Nachengwa_lodge	SAMEA2661290	PRJEB1254
ILBCDS5879615	EM7	15.05	Aulonocara	stuartgranti	F	Deep	Usisya		SAMEA2661292	PRJEB1254
ILBCDS5879617	EM19	15.36	Aulonocara	stuartgranti	F	Deep	Usisya		SAMEA2661294	PRJEB1254
ILBCDS6101002	10	16.08	Rhamphochromis	longiceps	U	Rhampho	Metangula		SAMEA3388853	PRJEB1254
ILBCDS6101003	116	14.61	Stigmatochromis	pleurospilus	U	Shallow	Cape_Maclear		SAMEA3388854	PRJEB1254
ILBCDS6101004	75	14.8	Tyrannochromis	nigriventer	U	Shallow	Minos_reef		SAMEA3388855	PRJEB1254
ILBCDS6101005	2004-397b	14.61	Rhamphochromis	roman-nose	U	Rhampho	Nkhata_Bay		SAMEA3388856	PRJEB1254
ILBCDS6101006	8	15.11	Taeniochromis	holotaenia	U	Shallow	Metangula		SAMEA3388857	PRJEB1254
ILBCDS6101008	6	15.63	Dimidiochromis	kiwinge	U	Shallow	Metangula		SAMEA3388859	PRJEB1254
ILBCDS6101009	173	16.52	Protomelas	kirkii	U	Shallow	Lower_Shire_river	Liwonde	SAMEA3480882	PRJEB1254
ILBCDS6101010	31	15.55	Taeniolethrinops	praeorbitalis	U	Shallow	Southeast_arm	Mangochi	SAMEA3388860	PRJEB1254
ILBCDS6101012	119	14.72	Mylochromis	labidodon	U	Shallow	Cape_Maclear		SAMEA3388862	PRJEB1254
ILBCDS6101014	118	15.64	Stigmatochromis	modestus	U	Shallow	Cape_Maclear		SAMEA3388863	PRJEB1254
ILBCDS6101015	40	17.32	Hemitilapia	oxyrhynchus	U	Shallow	Southeast_arm	Mangochi	SAMEA3388864	PRJEB1254
ILBCDS6101017	12	16.67	Copadichromis	likomae	U	Utaka	Metangula		SAMEA6147773	PRJEB1254
ILBCDS6101019	92E	15.61	Rhamphochromis	Kingiri-brevis	U	Rhampho	Lake_Kingiri		SAMEA115846660	PRJEB1254
ILBCDS6101020	2004-342	16.22	Diplotaxodon	bigeye-white-dorsal	U	Diplo	Chipoka		SAMEA115846659	PRJEB1254
ILBCDS6101022	384	16.81	Rhamphochromis	Kingiri-dwarf	U	Rhampho	Lake_Kingiri		SAMEA115846661	PRJEB1254
ILBCDS6101023	25	15.97	Taeniolethrinops	furcicauda	U	Shallow	Metangula		SAMEA3388868	PRJEB1254
ILBCDS6101026	135	17.67	Ctenopharynx	pictus	U	Shallow	Cape_Maclear		SAMEA115846657	PRJEB1254
ILBCDS6101027	39	16.64	Dimidiochromis	strigatus	U	Shallow	Upper_Shire	Mangochi	SAMEA3388870	PRJEB1254
ILBCDS6101028	2004-A83	17.31	Pallidochromis	tokolosh	U	Diplo	Southeast_arm		SAMEA3388871	PRJEB1254
ILBCDS6101029	223	15.78	Diplotaxodon	ngulube	U	Diplo	Nkhata_Bay		SAMEA6147774	PRJEB1254
ILBCDS6101030	162	14.41	Dimidiochromis	strigatus	U	Shallow	Cape_Maclear		SAMEA115846658	PRJEB1254
ILBCDS6101031	131	14.8	Otopharynx	lithobates	U	Shallow	Cape_Maclear		SAMEA3388872	PRJEB1254
ILBCDS6101032	2004-328	14.99	Rhamphochromis	esox	U	Rhampho	Tukombo		SAMEA3388873	PRJEB1254
