# Supplementary material for: Introgression dynamics of sex-linked chromosomal inversions shape the Malawi cichlid radiation
Source: Science. Author manuscript; Available in PMC 2025 Jun 19. (PMC7617772; doi:10.1126/science.adr9961)
Supplement: Supplementary Data Tables [file EMS206383-supplement-Supplementary_Data_Tables.zip › Table_S20.tsv]

N	gene_name	axia	blas	endo	epid	eye	fin	glia	hema	iono	mese	mura	musc	neur	otic	peri	pgc	pigm	pron	tast
1	a1cf	0	0	1	0	0	0	0	0	0	0	0	0	0	0	0	0	0	0	0
2	aacs	0	0	1	0	0	0	0	0	0	0	0	0	0	0	0	0	0	0	0
3	aadac	0	0	0	0	0	0	0	0	0	0	0	0	0	0	0	0	1	0	0
4	aadacl4	1	0	0	0	0	0	0	0	0	0	0	0	0	0	0	0	0	0	0
5	aadat	0	1	0	0	0	0	0	0	0	0	0	0	0	0	0	0	0	0	0
6	aagab	0	1	0	0	0	0	0	0	0	0	0	0	0	0	0	0	0	0	0
7	aak1a	0	0	0	0	0	0	0	0	0	0	0	0	0	0	0	0	0	0	1
8	aak1b	0	0	0	0	0	0	0	0	0	1	0	0	0	0	0	0	0	0	0
9	aamdc	0	0	0	0	0	0	0	0	0	0	0	0	0	0	0	0	1	0	0
10	aanat2	0	0	0	0	1	0	0	0	0	0	0	0	0	0	0	0	0	0	0
11	aar2	0	0	0	0	0	0	0	0	0	0	0	0	0	0	0	1	0	0	0
13	aars2	0	0	0	0	0	0	0	0	0	0	0	0	0	0	0	1	0	0	0
14	aarsd1	0	0	0	0	0	0	0	0	0	0	0	0	0	0	0	0	0	1	0
15	aasdh	0	0	0	0	0	0	0	0	0	0	0	0	0	0	0	1	0	0	0
16	aasdhppt	0	0	0	0	0	0	0	0	0	0	0	0	0	0	0	1	0	0	0
17	aass	0	0	1	0	0	0	0	0	0	0	0	0	0	0	0	0	0	0	0
18	aatf	0	0	0	0	0	0	0	0	0	0	0	0	0	0	0	1	0	0	0
19	aatka	0	0	0	0	0	0	1	0	0	0	0	0	0	0	0	0	0	0	0
20	aatkb	0	0	0	0	0	0	0	0	0	0	0	0	1	0	0	0	0	0	0
21	abat	0	0	1	0	0	0	0	0	0	0	0	0	0	0	0	0	0	0	0
22	abca12	0	0	0	0	0	0	0	0	0	0	0	0	0	0	1	0	0	0	0
23	abca1a	0	0	0	0	0	0	0	0	0	0	0	0	0	0	0	0	0	1	0
24	abca2	0	0	0	0	0	0	0	0	0	0	0	0	0	0	0	0	0	0	1
25	abca3b	0	0	0	0	0	0	0	0	0	0	0	0	0	0	0	0	0	0	1
26	abca4a	0	0	0	0	1	0	0	0	0	0	0	0	0	0	0	0	0	0	0
27	abca4b	0	0	0	0	1	0	0	0	0	0	0	0	0	0	0	0	0	0	0
28	abcb10	0	0	0	0	0	0	0	1	0	0	0	0	0	0	0	0	0	0	0
29	abcb11a	0	0	1	0	0	0	0	0	0	0	0	0	0	0	0	0	0	0	0
30	abcb11b	0	0	1	0	0	0	0	0	0	0	0	0	0	0	0	0	0	0	0
31	abcb4	0	0	1	0	0	0	0	0	0	0	0	0	0	0	0	0	0	0	0
32	abcb6a	0	1	0	0	0	0	0	0	0	0	0	0	0	0	0	0	0	0	0
33	abcb6a	0	1	0	0	0	0	0	0	0	0	0	0	0	0	0	0	0	0	0
34	abcb7	0	0	0	0	0	0	0	0	0	0	0	0	0	0	0	0	1	0	0
35	abcb8	0	0	0	0	0	0	0	0	0	0	0	0	0	0	0	1	0	0	0
36	abcb9	0	0	0	0	0	0	0	0	0	0	0	0	0	0	0	0	0	0	1
37	abcc1	0	0	0	0	0	0	0	0	0	0	0	0	0	0	0	0	0	0	1
38	abcc10	0	0	0	0	0	0	0	0	0	0	0	0	0	0	0	1	0	0	0
39	abcc12	0	0	1	0	0	0	0	0	0	0	0	0	0	0	0	0	0	0	0
40	abcc3	0	0	0	0	0	0	0	0	0	0	1	0	0	0	0	0	0	0	0
41	abcc4	0	0	0	0	0	0	0	0	0	0	0	0	0	0	1	0	0	0	0
42	abcc4	0	0	0	0	0	0	0	0	0	0	0	0	0	0	1	0	0	0	0
43	abcc5	0	0	0	0	0	0	0	0	0	0	0	0	0	0	0	0	0	0	1
44	abcc6a	1	0	0	0	0	0	0	0	0	0	0	0	0	0	0	0	0	0	0
45	abcc8	0	0	0	0	0	0	0	0	0	0	0	0	0	0	0	0	0	0	1
46	abcc9	0	0	0	0	0	0	0	0	0	0	1	0	0	0	0	0	0	0	0
47	abcd1	0	0	0	0	0	0	0	0	0	0	0	0	0	0	0	1	0	0	0
48	abcd2	0	0	0	0	1	0	0	0	0	0	0	0	0	0	0	0	0	0	0
49	abcd3a	0	0	1	0	0	0	0	0	0	0	0	0	0	0	0	0	0	0	0
50	abcd4	0	0	0	0	0	0	0	0	0	0	0	0	0	1	0	0	0	0	0
51	abce1	0	0	0	0	0	0	0	0	0	0	0	0	0	0	0	1	0	0	0
52	abcf1	0	1	0	0	0	0	0	0	0	0	0	0	0	0	0	0	0	0	0
53	abcf2b	0	0	0	0	0	0	0	0	0	0	1	0	0	0	0	0	0	0	0
54	abcf3	0	0	0	0	0	0	0	0	0	0	0	0	0	0	0	1	0	0	0
55	abcg1	0	0	0	0	0	0	0	0	0	0	0	0	0	0	0	0	0	0	1
56	abcg2a	0	0	0	0	0	0	0	1	0	0	0	0	0	0	0	0	0	0	0
57	abcg2b	0	0	1	0	0	0	0	0	0	0	0	0	0	0	0	0	0	0	0
58	abcg2d	0	0	0	0	1	0	0	0	0	0	0	0	0	0	0	0	0	0	0
59	abcg4a	0	0	0	0	0	0	0	0	0	0	0	0	0	0	0	0	0	0	1
60	abcg4b	0	0	0	0	0	0	0	0	0	0	0	0	0	1	0	0	0	0	0
61	abcg5	0	0	1	0	0	0	0	0	0	0	0	0	0	0	0	0	0	0	0
62	abcg8	0	0	0	0	0	0	0	0	0	0	0	0	0	0	0	1	0	0	0
63	abch1	0	0	0	0	0	0	0	0	0	0	0	0	0	0	1	0	0	0	0
64	abhd11	0	0	0	0	0	0	0	0	0	0	0	0	0	0	0	0	0	0	1
65	abhd12	0	0	0	0	0	0	0	0	0	0	0	0	0	1	0	0	0	0	0
66	abhd13	0	0	0	0	1	0	0	0	0	0	0	0	0	0	0	0	0	0	0
67	abhd14a	0	0	0	0	1	0	0	0	0	0	0	0	0	0	0	0	0	0	0
68	abhd14b	0	0	0	0	0	0	0	0	0	0	0	0	0	0	0	0	0	1	0
69	abhd15a	1	0	0	0	0	0	0	0	0	0	0	0	0	0	0	0	0	0	0
70	abhd16a	0	0	0	0	0	0	0	0	0	0	0	0	0	0	0	0	0	0	1
71	abhd17ab	0	1	0	0	0	0	0	0	0	0	0	0	0	0	0	0	0	0	0
72	abhd17b	0	0	0	0	0	0	0	0	0	0	0	0	0	0	0	0	1	0	0
73	abhd17c	0	0	0	0	0	0	0	0	0	0	0	0	0	0	0	1	0	0	0
74	abhd18	0	0	0	0	0	0	0	0	0	0	0	0	0	0	0	1	0	0	0
75	abhd2a	0	0	0	0	0	0	0	0	0	0	0	0	0	0	0	1	0	0	0
76	abhd3	0	0	0	0	0	0	0	0	0	0	0	0	0	1	0	0	0	0	0
77	abhd4	0	0	0	0	0	0	0	0	0	0	0	0	0	0	0	0	0	0	1
78	abhd6b	0	0	0	0	1	0	0	0	0	0	0	0	0	0	0	0	0	0	0
79	abhd8a	0	0	0	0	0	0	0	0	0	0	0	0	1	0	0	0	0	0	0
80	abhd8b	0	0	0	0	1	0	0	0	0	0	0	0	0	0	0	0	0	0	0
81	abi1b	0	0	0	0	0	0	0	0	0	0	0	0	1	0	0	0	0	0	0
82	abi2b	0	0	0	0	0	0	0	0	0	0	0	0	0	0	0	1	0	0	0
83	abi3a	0	0	0	0	0	0	1	0	0	0	0	0	0	0	0	0	0	0	0
84	abi3bpb	0	0	0	0	0	0	0	0	0	1	0	0	0	0	0	0	0	0	0
86	abl1	0	0	0	0	0	0	0	0	0	0	1	0	0	0	0	0	0	0	0
87	abl2	0	0	0	0	0	1	0	0	0	0	0	0	0	0	0	0	0	0	0
88	ablim1a	0	0	0	0	0	0	0	0	0	0	0	0	1	0	0	0	0	0	0
89	ablim2	1	0	0	0	0	0	0	0	0	0	0	0	0	0	0	0	0	0	0
90	ablim3	0	0	0	0	0	0	0	0	0	0	0	0	0	0	0	0	1	0	0
91	abraa	0	0	0	0	0	0	0	0	0	0	0	1	0	0	0	0	0	0	0
92	abracl	0	0	0	0	0	0	0	0	0	0	0	0	0	0	0	0	1	0	0
93	abraxas1	0	0	0	0	0	0	0	0	0	0	0	0	0	0	0	1	0	0	0
94	abraxas2	0	0	0	0	0	0	0	0	0	0	0	0	0	0	0	1	0	0	0
95	abt1	0	0	0	0	0	0	0	0	0	0	0	0	0	0	0	1	0	0	0
96	abtb1	0	0	0	0	0	0	0	1	0	0	0	0	0	0	0	0	0	0	0
97	abtb2a	0	0	0	0	0	0	0	0	0	1	0	0	0	0	0	0	0	0	0
98	abtb2b	0	0	0	0	0	0	0	0	1	0	0	0	0	0	0	0	0	0	0
99	acaa1	0	0	1	0	0	0	0	0	0	0	0	0	0	0	0	0	0	0	0
100	acaa2	0	0	1	0	0	0	0	0	0	0	0	0	0	0	0	0	0	0	0
101	acaca	0	0	0	0	0	0	0	0	0	0	0	0	0	0	1	0	0	0	0
102	acacb	0	0	0	0	0	0	0	0	0	0	1	0	0	0	0	0	0	0	0
103	acad11	0	0	1	0	0	0	0	0	0	0	0	0	0	0	0	0	0	0	0
104	acad8	0	0	0	0	0	0	0	0	1	0	0	0	0	0	0	0	0	0	0
105	acad9	0	0	0	0	0	0	0	0	0	0	0	0	0	0	0	0	0	1	0
106	acadl	0	0	0	0	0	0	0	0	0	0	0	0	0	0	0	1	0	0	0
107	acadm	0	0	0	0	0	0	0	0	0	0	0	0	0	0	0	0	0	1	0
108	acads	0	0	0	0	0	0	0	0	0	0	0	0	0	0	0	0	0	1	0
109	acadsb	0	0	0	0	0	0	0	0	0	0	1	0	0	0	0	0	0	0	0
110	acadvl	0	0	0	0	0	0	0	0	1	0	0	0	0	0	0	0	0	0	0
111	acana	0	0	0	0	0	0	0	0	0	1	0	0	0	0	0	0	0	0	0
112	acanb	1	0	0	0	0	0	0	0	0	0	0	0	0	0	0	0	0	0	0
113	acap1	0	0	0	0	0	0	0	0	1	0	0	0	0	0	0	0	0	0	0
114	acap2	0	0	0	0	0	0	0	0	0	1	0	0	0	0	0	0	0	0	0
115	acap3a	0	0	0	0	0	0	0	0	0	0	0	0	0	0	0	0	1	0	0
116	acap3b	0	0	0	0	0	0	1	0	0	0	0	0	0	0	0	0	0	0	0
117	acat1	0	0	1	0	0	0	0	0	0	0	0	0	0	0	0	0	0	0	0
118	acat2	0	0	0	0	0	0	0	0	0	0	0	0	0	0	0	1	0	0	0
119	acbd3	0	1	0	0	0	0	0	0	0	0	0	0	0	0	0	0	0	0	0
120	acbd5a	0	0	0	0	0	0	0	0	0	0	0	0	0	0	0	1	0	0	0
121	acbd6	0	0	0	0	0	0	0	0	0	0	0	0	0	0	0	1	0	0	0
122	acbd7	0	0	0	0	0	0	1	0	0	0	0	0	0	0	0	0	0	0	0
123	ace	0	0	1	0	0	0	0	0	0	0	0	0	0	0	0	0	0	0	0
124	ace2	0	0	1	0	0	0	0	0	0	0	0	0	0	0	0	0	0	0	0
125	acer1	0	0	0	0	0	0	0	0	0	0	0	0	0	0	1	0	0	0	0
126	acer2	0	0	0	0	0	0	0	1	0	0	0	0	0	0	0	0	0	0	0
127	acer3	0	0	0	0	0	0	1	0	0	0	0	0	0	0	0	0	0	0	0
128	ache	0	0	0	0	0	0	1	0	0	0	0	0	0	0	0	0	0	0	0
129	acin1b	0	1	0	0	0	0	0	0	0	0	0	0	0	0	0	0	0	0	0
130	ackr3a	0	0	0	0	0	0	0	0	0	0	0	0	0	1	0	0	0	0	0
131	ackr3b	0	0	0	0	0	0	0	0	0	0	0	0	0	1	0	0	0	0	0
132	ackr4a	0	0	0	0	0	1	0	0	0	0	0	0	0	0	0	0	0	0	0
133	ackr4b	0	0	0	0	0	1	0	0	0	0	0	0	0	0	0	0	0	0	0
134	aclyb	0	0	0	0	0	0	0	0	0	0	0	1	0	0	0	0	0	0	0
135	acmsd	0	0	0	0	0	0	0	0	0	0	0	0	0	0	0	0	0	1	0
136	aco1	0	0	0	0	0	0	0	0	0	0	0	0	0	0	0	0	0	1	0
137	aco2	0	0	0	0	0	0	0	0	0	0	0	0	0	0	0	0	0	1	0
138	acod1	0	0	0	0	0	0	0	1	0	0	0	0	0	0	0	0	0	0	0
139	acot11b	0	0	0	0	0	0	0	0	1	0	0	0	0	0	0	0	0	0	0
140	acot13	0	0	0	0	0	0	0	0	1	0	0	0	0	0	0	0	0	0	0
141	acot19	0	0	1	0	0	0	0	0	0	0	0	0	0	0	0	0	0	0	0
142	acot7	0	1	0	0	0	0	0	0	0	0	0	0	0	0	0	0	0	0	0
143	acot8	0	0	0	0	0	0	0	0	0	0	0	0	0	0	0	1	0	0	0
144	acot9.2	0	0	0	0	0	0	0	0	1	0	0	0	0	0	0	0	0	0	0
145	acox1	0	0	1	0	0	0	0	0	0	0	0	0	0	0	0	0	0	0	0
146	acox3	0	0	1	0	0	0	0	0	0	0	0	0	0	0	0	0	0	0	0
147	acp2	0	0	0	0	0	0	0	0	0	0	0	0	0	0	0	1	0	0	0
148	acp5a	0	1	0	0	0	0	0	0	0	0	0	0	0	0	0	0	0	0	0
149	acp5b	0	0	0	0	0	0	0	0	0	0	0	0	0	0	1	0	0	0	0
150	acp6	0	0	0	0	0	0	0	0	0	0	1	0	0	0	0	0	0	0	0
151	acp7	0	1	0	0	0	0	0	0	0	0	0	0	0	0	0	0	0	0	0
152	acsbg1	0	0	1	0	0	0	0	0	0	0	0	0	0	0	0	0	0	0	0
153	acsbg2	0	0	0	0	0	0	0	0	0	0	0	0	0	0	0	0	0	0	1
154	acsf2	0	0	0	0	0	0	0	0	0	0	0	0	0	0	0	0	0	1	0
155	acsl1a	0	0	0	0	0	0	0	0	0	0	0	0	0	0	0	0	1	0	0
156	acsl1b	0	0	0	0	0	0	0	0	0	0	0	0	0	0	0	0	0	1	0
157	acsl2	0	0	0	0	0	0	1	0	0	0	0	0	0	0	0	0	0	0	0
158	acsl3a	0	0	0	0	0	0	0	0	0	0	0	0	0	0	1	0	0	0	0
159	acsl3b	0	0	0	0	0	0	0	0	0	0	0	0	1	0	0	0	0	0	0
160	acsl4a	0	0	0	0	0	0	0	0	0	0	0	0	0	0	0	0	0	0	1
161	acsl5	0	0	1	0	0	0	0	0	0	0	0	0	0	0	0	0	0	0	0
162	acss1	0	0	0	0	0	0	0	0	0	0	0	0	0	0	0	0	0	1	0
163	acss2	0	1	0	0	0	0	0	0	0	0	0	0	0	0	0	0	0	0	0
164	acss2l	0	0	1	0	0	0	0	0	0	0	0	0	0	0	0	0	0	0	0
165	acss3	0	0	0	0	0	0	0	0	0	0	0	0	0	0	0	0	0	1	0
166	acta2	0	0	0	0	0	0	0	0	0	0	1	0	0	0	0	0	0	0	0
167	acta2	0	0	0	0	0	0	0	0	0	0	1	0	0	0	0	0	0	0	0
168	actb2	0	0	0	1	0	0	0	0	0	0	0	0	0	0	0	0	0	0	0
169	actl6a	0	1	0	0	0	0	0	0	0	0	0	0	0	0	0	0	0	0	0
170	actn1	0	0	0	0	0	0	0	0	0	0	1	0	0	0	0	0	0	0	0
171	actn2b	0	0	0	0	0	0	0	0	0	0	0	0	0	0	0	0	1	0	0
172	actn3b	0	0	0	0	0	0	0	0	0	0	0	1	0	0	0	0	0	0	0
173	actr1	0	0	0	0	0	0	0	0	0	0	0	0	0	0	0	0	1	0	0
174	actr10	0	0	0	0	0	0	0	0	0	0	0	0	0	0	0	1	0	0	0
175	actr2a	0	1	0	0	0	0	0	0	0	0	0	0	0	0	0	0	0	0	0
176	actr3	0	0	0	1	0	0	0	0	0	0	0	0	0	0	0	0	0	0	0
177	actr3b	0	0	0	0	0	0	0	0	0	0	0	1	0	0	0	0	0	0	0
178	actr5	0	0	0	0	0	0	0	0	0	0	0	0	0	0	0	1	0	0	0
179	actr6	0	0	0	0	0	0	0	0	0	0	0	0	0	0	0	1	0	0	0
180	actr8	0	0	0	0	0	0	0	0	0	0	0	0	0	0	0	1	0	0	0
181	acvr1l	0	1	0	0	0	0	0	0	0	0	0	0	0	0	0	0	0	0	0
182	acvr2aa	0	0	0	0	1	0	0	0	0	0	0	0	0	0	0	0	0	0	0
183	acvr2ba	0	0	0	0	0	0	1	0	0	0	0	0	0	0	0	0	0	0	0
184	acvr2bb	0	1	0	0	0	0	0	0	0	0	0	0	0	0	0	0	0	0	0
185	acvrl1	0	0	0	0	0	0	0	1	0	0	0	0	0	0	0	0	0	0	0
186	acy1	0	0	0	0	0	0	0	0	0	0	0	0	0	0	0	0	0	1	0
187	acy3.2	0	0	0	0	0	0	0	0	0	0	0	0	0	0	0	0	0	1	0
188	acyp2	0	0	0	0	1	0	0	0	0	0	0	0	0	0	0	0	0	0	0
189	ada	0	0	1	0	0	0	0	0	0	0	0	0	0	0	0	0	0	0	0
190	ada2a	0	0	0	0	0	0	0	0	0	0	0	0	0	0	0	1	0	0	0
191	ada2b	0	0	0	0	0	0	0	0	0	0	0	0	0	0	0	0	1	0	0
192	adad1	0	0	0	0	0	0	0	0	0	0	0	0	0	0	0	1	0	0	0
193	adad1	0	0	0	0	0	0	0	0	0	0	0	0	0	0	0	1	0	0	0
194	adad2	0	0	0	0	0	0	0	0	0	0	0	0	0	0	0	1	0	0	0
195	adal	0	0	0	0	0	0	0	0	0	0	0	0	0	1	0	0	0	0	0
196	adam10a	0	0	0	0	0	0	0	0	0	0	0	0	0	0	0	0	1	0	0
197	adam10b	0	0	0	0	0	0	0	0	0	0	0	0	1	0	0	0	0	0	0
198	adam11	0	0	0	0	0	0	0	0	0	0	0	0	1	0	0	0	0	0	0
199	adam12	0	0	0	0	0	0	0	1	0	0	0	0	0	0	0	0	0	0	0
200	adam15	0	0	0	0	0	0	0	1	0	0	0	0	0	0	0	0	0	0	0
201	adam17b	0	0	0	0	0	0	0	0	0	0	0	0	0	0	0	0	0	1	0
202	adam19a	0	0	0	0	0	0	0	0	0	0	0	0	0	0	0	0	1	0	0
203	adam19b	0	0	0	0	0	0	1	0	0	0	0	0	0	0	0	0	0	0	0
204	adam22	0	0	0	0	0	0	0	0	0	0	0	0	1	0	0	0	0	0	0
205	adam23a	0	0	0	0	0	0	0	0	0	0	0	0	1	0	0	0	0	0	0
206	adam28	0	0	0	1	0	0	0	0	0	0	0	0	0	0	0	0	0	0	0
207	adam28	0	0	0	1	0	0	0	0	0	0	0	0	0	0	0	0	0	0	0
208	adam8a	0	0	0	0	0	0	0	0	0	0	0	0	0	0	0	0	1	0	0
209	adam8b	0	0	0	0	0	0	0	1	0	0	0	0	0	0	0	0	0	0	0
210	adam9	0	0	0	0	0	0	0	0	0	0	1	0	0	0	0	0	0	0	0
211	adamts1	1	0	0	0	0	0	0	0	0	0	0	0	0	0	0	0	0	0	0
212	adamts10	0	0	0	0	0	0	0	0	0	1	0	0	0	0	0	0	0	0	0
213	adamts12	0	0	0	0	0	0	0	0	0	1	0	0	0	0	0	0	0	0	0
214	adamts13	0	0	1	0	0	0	0	0	0	0	0	0	0	0	0	0	0	0	0
215	adamts14	0	0	0	0	0	0	0	0	0	0	0	0	0	1	0	0	0	0	0
216	adamts15b	0	0	0	0	0	0	0	0	0	1	0	0	0	0	0	0	0	0	0
217	adamts15b	0	0	0	0	0	0	0	0	0	1	0	0	0	0	0	0	0	0	0
218	adamts16	0	0	0	0	0	0	0	0	0	0	0	0	0	0	0	1	0	0	0
219	adamts17	0	0	0	0	0	0	0	0	0	1	0	0	0	0	0	0	0	0	0
220	adamts18	0	0	0	0	1	0	0	0	0	0	0	0	0	0	0	0	0	0	0
221	adamts3	0	0	0	0	0	0	1	0	0	0	0	0	0	0	0	0	0	0	0
222	adamts9	0	0	0	0	0	0	0	0	0	0	1	0	0	0	0	0	0	0	0
223	adamtsl2	0	0	0	0	0	0	0	0	0	0	1	0	0	0	0	0	0	0	0
224	adamtsl3	0	0	0	0	0	0	0	0	0	0	1	0	0	0	0	0	0	0	0
225	adamtsl5	0	0	0	0	0	0	0	0	0	0	1	0	0	0	0	0	0	0	0
226	adap2	0	0	0	0	0	0	0	1	0	0	0	0	0	0	0	0	0	0	0
227	adar	0	0	0	0	0	0	0	0	0	0	0	0	0	0	0	1	0	0	0
228	adarb1b	0	0	0	0	0	0	0	0	0	0	0	0	1	0	0	0	0	0	0
229	adarb2	0	0	0	0	0	0	0	0	0	0	0	0	1	0	0	0	0	0	0
230	adat1	1	0	0	0	0	0	0	0	0	0	0	0	0	0	0	0	0	0	0
231	adat3	0	0	0	0	0	0	0	0	0	0	0	0	0	0	0	1	0	0	0
232	adck1	0	0	0	0	0	0	0	0	0	0	0	0	0	0	0	1	0	0	0
233	adck2	0	1	0	0	0	0	0	0	0	0	0	0	0	0	0	0	0	0	0
234	adck5	0	0	0	0	0	0	0	0	0	0	0	0	0	0	0	0	0	1	0
235	adcy1a	0	0	0	0	0	0	0	0	0	0	0	0	1	0	0	0	0	0	0
236	adcy1b	0	0	0	0	1	0	0	0	0	0	0	0	0	0	0	0	0	0	0
237	adcy2a	0	0	0	0	0	0	0	0	0	0	0	0	1	0	0	0	0	0	0
238	adcy2b	0	0	0	0	0	0	0	0	0	0	0	0	0	0	0	0	0	1	0
239	adcy3b	0	0	0	0	0	0	0	0	0	0	0	0	0	0	0	0	0	0	1
240	adcy5	0	0	0	0	0	0	0	0	0	0	0	0	0	0	0	0	1	0	0
241	adcy6b	0	0	0	0	0	0	0	0	1	0	0	0	0	0	0	0	0	0	0
242	adcy7	0	0	0	0	0	0	0	0	0	0	0	0	0	0	0	0	0	1	0
243	adcy8	0	0	0	0	0	0	0	0	0	0	0	0	1	0	0	0	0	0	0
244	adcy9	0	0	0	0	0	0	0	0	0	0	1	0	0	0	0	0	0	0	0
245	adcyap1b	0	0	0	0	0	0	0	0	0	0	0	0	0	0	0	0	0	0	1
246	adcyap1r1a	0	0	0	0	0	0	0	0	0	0	0	0	1	0	0	0	0	0	0
247	adcyap1r1a	0	0	0	0	0	0	0	0	0	0	0	0	1	0	0	0	0	0	0
248	add1	0	0	0	0	0	0	0	0	0	0	0	0	0	0	0	0	0	1	0
249	add2	0	0	0	0	0	0	0	1	0	0	0	0	0	0	0	0	0	0	0
250	add3a	0	0	0	0	0	0	0	0	0	0	0	0	0	0	0	0	0	1	0
251	add3b	0	1	0	0	0	0	0	0	0	0	0	0	0	0	0	0	0	0	0
252	adgb	0	0	0	0	0	0	0	0	0	0	0	0	0	0	0	0	0	0	1
253	adgra1a	0	0	0	0	1	0	0	0	0	0	0	0	0	0	0	0	0	0	0
254	adgra2	0	0	0	0	0	0	0	0	0	0	1	0	0	0	0	0	0	0	0
255	adgra3	0	0	0	0	0	0	0	0	0	0	0	0	0	0	0	1	0	0	0
256	adgrb1a	0	0	0	0	0	0	0	0	0	0	0	0	1	0	0	0	0	0	0
257	adgrb1b	0	0	0	0	0	0	0	0	0	0	0	0	1	0	0	0	0	0	0
258	adgrb2	0	0	0	0	1	0	0	0	0	0	0	0	0	0	0	0	0	0	0
259	adgrb3	0	0	0	0	0	0	0	0	0	0	0	0	1	0	0	0	0	0	0
260	adgrd1	0	0	0	0	0	0	0	0	0	0	1	0	0	0	0	0	0	0	0
261	adgrd2	0	0	0	0	0	0	1	0	0	0	0	0	0	0	0	0	0	0	0
262	adgrf3a	0	0	0	0	0	0	0	0	0	0	0	0	0	0	0	0	0	1	0
263	adgrg1	0	0	0	0	0	0	1	0	0	0	0	0	0	0	0	0	0	0	0
264	adgrg4b	0	0	1	0	0	0	0	0	0	0	0	0	0	0	0	0	0	0	0
265	adgrg6	0	0	0	0	0	0	0	0	0	0	0	0	0	1	0	0	0	0	0
266	adgrl1a	0	0	0	0	0	0	0	0	0	0	0	0	1	0	0	0	0	0	0
267	adgrl2a	0	0	0	0	0	0	0	0	0	1	0	0	0	0	0	0	0	0	0
268	adgrl3.1	0	0	0	0	0	0	0	0	0	0	0	0	0	0	0	0	0	0	1
269	adgrl4	0	0	0	0	0	0	0	1	0	0	0	0	0	0	0	0	0	0	0
270	adgrv1	0	0	0	0	0	0	1	0	0	0	0	0	0	0	0	0	0	0	0
271	adh5	0	0	0	0	0	0	0	0	0	0	0	0	0	0	0	0	1	0	0
272	adhfe1	0	1	0	0	0	0	0	0	0	0	0	0	0	0	0	0	0	0	0
273	adipor1a	0	0	0	0	0	0	0	0	0	0	0	0	0	1	0	0	0	0	0
274	adipor2	0	0	0	0	0	0	0	0	0	0	0	0	0	0	1	0	0	0	0
275	adka	0	0	0	0	0	0	0	0	0	0	0	0	0	0	0	0	0	1	0
276	adkb	0	1	0	0	0	0	0	0	0	0	0	0	0	0	0	0	0	0	0
277	adm2a	0	0	0	0	0	0	0	0	0	0	0	0	0	0	0	0	0	0	1
278	adma	0	0	0	0	0	0	0	0	0	0	1	0	0	0	0	0	0	0	0
279	admp	1	0	0	0	0	0	0	0	0	0	0	0	0	0	0	0	0	0	0
280	adnp2b	0	0	0	0	0	0	0	0	0	0	0	0	1	0	0	0	0	0	0
281	adnpa	0	0	0	0	0	0	0	0	0	0	0	0	1	0	0	0	0	0	0
282	adnpb	0	0	0	0	0	0	0	0	0	0	0	0	1	0	0	0	0	0	0
283	adoa	0	0	0	0	0	0	1	0	0	0	0	0	0	0	0	0	0	0	0
284	adob	0	0	0	0	0	0	0	0	0	0	1	0	0	0	0	0	0	0	0
285	adora1b	0	0	0	0	0	0	0	0	0	0	0	0	1	0	0	0	0	0	0
286	adora2aa	0	0	0	0	0	0	0	0	0	0	1	0	0	0	0	0	0	0	0
287	adora2b	0	0	0	0	0	0	0	1	0	0	0	0	0	0	0	0	0	0	0
288	adpgk	0	0	0	0	0	0	0	0	0	0	0	0	0	0	0	1	0	0	0
289	adpgk2	0	1	0	0	0	0	0	0	0	0	0	0	0	0	0	0	0	0	0
290	adprh	0	0	0	0	0	0	0	0	0	0	0	0	0	0	0	0	1	0	0
291	adprhl1	0	0	0	0	0	0	0	0	0	0	0	1	0	0	0	0	0	0	0
292	adprhl2	0	0	0	0	0	0	0	0	0	0	0	0	0	0	0	1	0	0	0
293	adprm	0	0	0	0	0	0	0	0	0	0	0	0	0	0	0	1	0	0	0
294	adra1aa	0	0	0	0	0	0	0	1	0	0	0	0	0	0	0	0	0	0	0
295	adra1ab	0	0	0	0	0	0	1	0	0	0	0	0	0	0	0	0	0	0	0
296	adra1bb	0	0	0	0	0	0	0	0	0	0	1	0	0	0	0	0	0	0	0
297	adra1d	0	0	0	0	0	0	0	0	0	0	1	0	0	0	0	0	0	0	0
298	adra2a	0	0	0	0	0	0	0	0	0	0	0	0	0	0	0	1	0	0	0
299	adra2b	1	0	0	0	0	0	0	0	0	0	0	0	0	0	0	0	0	0	0
300	adra2c	0	0	0	0	0	0	0	0	0	0	0	0	1	0	0	0	0	0	0
301	adra2da	1	0	0	0	0	0	0	0	0	0	0	0	0	0	0	0	0	0	0
302	adrb1	0	0	1	0	0	0	0	0	0	0	0	0	0	0	0	0	0	0	0
303	adrb2a	0	0	0	0	0	0	0	0	0	0	1	0	0	0	0	0	0	0	0
304	adrb3a	0	0	0	0	0	0	0	1	0	0	0	0	0	0	0	0	0	0	0
305	adrm1	0	0	0	0	0	0	0	0	0	0	0	0	0	0	0	1	0	0	0
306	adsl	0	0	0	0	0	0	0	0	0	0	0	0	0	0	0	0	1	0	0
307	adsl	0	0	0	0	0	0	0	0	0	0	0	0	0	0	0	0	1	0	0
308	adsl	0	0	0	0	0	0	0	0	0	0	0	0	0	0	0	0	1	0	0
311	adssl	0	0	0	0	0	0	0	0	0	0	0	0	0	0	0	1	0	0	0
312	aebp1	0	0	0	0	0	0	0	0	0	1	0	0	0	0	0	0	0	0	0
313	aebp2	0	0	0	0	0	0	0	0	0	0	0	0	1	0	0	0	0	0	0
314	afap1	0	0	0	0	0	1	0	0	0	0	0	0	0	0	0	0	0	0	0
315	afap1l1a	0	0	0	0	0	0	0	0	0	0	0	0	0	0	0	1	0	0	0
316	afap1l1b	0	0	0	0	0	0	0	1	0	0	0	0	0	0	0	0	0	0	0
317	afap1l2	0	0	0	0	0	1	0	0	0	0	0	0	0	0	0	0	0	0	0
318	afdna	0	0	0	0	0	0	1	0	0	0	0	0	0	0	0	0	0	0	0
319	aff2	0	0	0	0	0	0	0	0	0	0	0	0	1	0	0	0	0	0	0
320	aff4	0	0	0	0	0	0	0	0	0	0	0	0	1	0	0	0	0	0	0
321	afg1la	0	0	0	0	0	0	0	0	0	0	0	0	0	0	0	1	0	0	0
322	afg1lb	0	0	0	0	0	0	0	0	0	0	0	0	0	0	0	0	0	0	1
323	afg3l2	0	0	0	0	0	0	0	0	0	0	0	0	0	0	0	1	0	0	0
324	afmid	0	0	0	0	0	0	0	0	0	0	0	0	0	0	0	0	0	1	0
325	aftpha	0	0	0	0	0	0	0	0	0	0	0	0	0	0	0	1	0	0	0
326	aga	0	1	0	0	0	0	0	0	0	0	0	0	0	0	0	0	0	0	0
327	agap1	0	0	0	0	0	0	0	0	0	0	0	0	0	0	0	1	0	0	0
328	agap2	0	0	0	0	0	0	0	0	0	0	0	0	1	0	0	0	0	0	0
329	agap3	0	0	0	1	0	0	0	0	0	0	0	0	0	0	0	0	0	0	0
330	agbl1	0	0	0	0	0	0	0	0	0	0	0	1	0	0	0	0	0	0	0
331	agbl2	0	0	0	0	0	0	0	0	0	0	0	0	0	0	0	0	0	0	1
332	agbl4	0	0	0	0	0	0	0	0	0	0	0	0	0	0	0	0	0	0	1
333	agbl5	0	0	0	0	0	0	0	0	0	0	0	0	0	0	0	1	0	0	0
334	agfg1a	0	0	0	0	0	0	0	0	0	0	0	0	0	0	0	1	0	0	0
335	agfg1b	0	0	0	0	0	0	0	0	0	0	0	0	0	0	0	1	0	0	0
336	aggf1	0	0	0	0	0	0	0	0	0	0	0	0	0	0	0	1	0	0	0
337	agk	0	0	0	0	0	0	0	0	0	0	0	0	0	0	0	0	0	1	0
338	agla	0	0	0	0	0	0	0	0	0	0	0	0	0	0	0	0	0	1	0
339	agmat	0	0	0	0	0	0	0	0	0	0	0	0	0	0	0	0	0	1	0
340	agmo	0	0	0	0	0	0	0	0	0	0	0	0	0	0	0	0	1	0	0
341	ago1	0	0	0	0	0	0	1	0	0	0	0	0	0	0	0	0	0	0	0
342	ago2	0	1	0	0	0	0	0	0	0	0	0	0	0	0	0	0	0	0	0
343	ago3a	0	0	0	0	0	0	0	0	0	0	1	0	0	0	0	0	0	0	0
344	ago4	0	0	0	0	1	0	0	0	0	0	0	0	0	0	0	0	0	0	0
345	agpat2	0	0	1	0	0	0	0	0	0	0	0	0	0	0	0	0	0	0	0
346	agpat3	0	0	0	0	1	0	0	0	0	0	0	0	0	0	0	0	0	0	0
347	agpat4	0	0	0	0	0	0	0	0	0	0	0	0	0	0	1	0	0	0	0
348	agpat5	0	1	0	0	0	0	0	0	0	0	0	0	0	0	0	0	0	0	0
349	agpat9l	0	0	0	0	0	0	0	0	1	0	0	0	0	0	0	0	0	0	0
350	agps	0	0	0	0	0	0	0	0	0	0	0	0	0	0	0	1	0	0	0
351	agr1	0	0	0	0	0	0	0	0	0	0	0	0	0	0	1	0	0	0	0
352	agr2	0	0	0	0	0	0	0	0	1	0	0	0	0	0	0	0	0	0	0
353	agrn	0	0	0	0	0	0	1	0	0	0	0	0	0	0	0	0	0	0	0
354	agt	0	0	1	0	0	0	0	0	0	0	0	0	0	0	0	0	0	0	0
355	agtpbp1	0	0	0	0	0	0	0	0	0	0	0	0	0	0	0	0	0	0	1
356	agtr1b	0	0	0	0	0	1	0	0	0	0	0	0	0	0	0	0	0	0	0
357	agtr2	0	0	0	0	0	0	0	0	0	0	1	0	0	0	0	0	0	0	0
358	agtrap	0	0	0	0	0	0	0	0	0	0	0	0	0	0	0	0	1	0	0
359	agxt2	0	0	0	0	0	0	0	0	0	0	0	0	0	0	0	0	0	1	0
360	agxt2	0	0	0	0	0	0	0	0	0	0	0	0	0	0	0	0	0	1	0
361	agxta	0	0	1	0	0	0	0	0	0	0	0	0	0	0	0	0	0	0	0
362	agxtb	0	0	1	0	0	0	0	0	0	0	0	0	0	0	0	0	0	0	0
363	ahctf1	0	0	0	0	0	0	0	0	0	0	0	0	0	0	0	1	0	0	0
364	ahcy	0	0	1	0	0	0	0	0	0	0	0	0	0	0	0	0	0	0	0
365	ahcyl1	0	0	0	0	0	0	0	0	0	0	0	0	0	0	0	0	0	1	0
366	ahdc1	0	0	0	0	0	0	0	0	0	0	0	0	1	0	0	0	0	0	0
367	ahi1	0	0	0	0	0	0	1	0	0	0	0	0	0	0	0	0	0	0	0
368	ahnak	0	0	0	0	0	1	0	0	0	0	0	0	0	0	0	0	0	0	0
369	ahr1b	0	0	0	0	1	0	0	0	0	0	0	0	0	0	0	0	0	0	0
370	ahr2	0	0	0	0	0	0	0	0	0	0	1	0	0	0	0	0	0	0	0
371	ahsa1b	0	1	0	0	0	0	0	0	0	0	0	0	0	0	0	0	0	0	0
372	ahsg2	0	0	1	0	0	0	0	0	0	0	0	0	0	0	0	0	0	0	0
373	aicda	0	0	0	0	0	0	0	0	0	0	1	0	0	0	0	0	0	0	0
374	aida	0	0	0	0	0	0	0	0	0	0	0	0	0	0	0	0	1	0	0
375	aif1l	0	1	0	0	0	0	0	0	0	0	0	0	0	0	0	0	0	0	0
376	aifm1	0	0	0	0	0	0	0	0	0	0	0	0	0	0	0	0	0	1	0
377	aifm2	0	0	0	0	0	0	0	0	0	0	0	0	0	0	0	0	0	0	1
378	aifm3	0	0	0	0	0	0	1	0	0	0	0	0	0	0	0	0	0	0	0
379	aifm4	0	0	0	0	0	0	0	0	0	0	0	0	0	0	0	0	0	0	1
380	aifm5	0	0	0	0	1	0	0	0	0	0	0	0	0	0	0	0	0	0	0
381	aig1	0	0	0	0	0	0	0	0	0	0	0	0	1	0	0	0	0	0	0
384	aimp2	0	0	0	0	0	0	0	0	0	0	0	0	0	0	0	1	0	0	0
385	aip	0	0	0	0	0	0	0	0	0	0	1	0	0	0	0	0	0	0	0
386	aipl1	0	0	0	0	1	0	0	0	0	0	0	0	0	0	0	0	0	0	0
387	aipl2	0	0	0	0	1	0	0	0	0	0	0	0	0	0	0	0	0	0	0
388	aire	0	0	0	0	0	0	0	0	0	0	0	0	0	0	0	1	0	0	0
389	ajap1	0	0	0	0	0	0	0	0	0	0	0	0	1	0	0	0	0	0	0
390	ajuba	0	0	0	0	0	0	0	0	0	0	0	0	0	0	0	1	0	0	0
391	ak1	0	0	0	0	0	0	0	0	0	0	0	1	0	0	0	0	0	0	0
392	ak2	0	0	0	0	0	0	0	0	1	0	0	0	0	0	0	0	0	0	0
393	ak3	0	0	0	0	0	0	0	0	0	0	0	0	0	0	0	0	0	1	0
394	ak4	0	0	0	0	0	0	0	0	0	0	0	0	0	0	0	0	0	1	0
395	ak5	0	0	0	0	0	0	0	0	0	0	0	0	1	0	0	0	0	0	0
396	ak7a	0	0	0	0	0	0	0	0	0	0	0	0	0	0	0	0	0	0	1
397	ak7b	0	0	0	0	0	0	0	0	0	0	0	0	0	0	0	0	0	0	1
398	ak8	0	0	0	0	0	0	0	0	0	0	0	0	0	0	0	0	0	1	0
399	ak9	0	0	0	0	0	0	0	0	0	0	0	0	0	0	0	0	0	1	0
400	akap10	0	0	0	0	0	0	0	0	0	0	0	0	0	0	0	0	0	0	1
401	akap11	0	0	0	0	0	0	0	0	0	0	0	0	1	0	0	0	0	0	0
402	akap12b	0	1	0	0	0	0	0	0	0	0	0	0	0	0	0	0	0	0	0
403	akap17a	0	0	0	0	0	0	0	0	0	0	0	0	0	0	0	1	0	0	0
404	akap1b	0	0	0	0	0	0	0	0	0	0	0	0	0	0	0	1	0	0	0
405	akap6	0	0	0	0	0	0	0	0	0	0	0	0	0	0	0	0	0	0	1
406	akap8l	0	1	0	0	0	0	0	0	0	0	0	0	0	0	0	0	0	0	0
407	akip1	0	1	0	0	0	0	0	0	0	0	0	0	0	0	0	0	0	0	0
408	akirin1	0	1	0	0	0	0	0	0	0	0	0	0	0	0	0	0	0	0	0
409	akirin2	0	1	0	0	0	0	0	0	0	0	0	0	0	0	0	0	0	0	0
410	akirin2	0	1	0	0	0	0	0	0	0	0	0	0	0	0	0	0	0	0	0
411	akna	0	0	0	0	0	0	0	0	0	0	0	0	0	0	0	0	0	0	1
412	akr1a1a	0	0	1	0	0	0	0	0	0	0	0	0	0	0	0	0	0	0	0
413	akr1a1b	0	0	0	0	0	0	0	0	0	0	0	0	0	0	0	1	0	0	0
416	akr7a3	0	0	0	0	0	0	0	0	0	0	0	0	0	0	0	0	0	1	0
417	akt1	0	0	0	0	0	0	1	0	0	0	0	0	0	0	0	0	0	0	0
418	akt1s1	0	0	0	0	0	0	0	0	0	0	0	0	0	0	0	1	0	0	0
419	akt2	0	0	0	0	0	0	0	0	0	0	0	0	0	0	0	1	0	0	0
420	akt3a	0	0	0	0	0	0	0	0	0	0	0	0	0	1	0	0	0	0	0
421	akt3b	0	0	0	0	0	0	0	0	0	0	0	0	1	0	0	0	0	0	0
422	aktip	0	1	0	0	0	0	0	0	0	0	0	0	0	0	0	0	0	0	0
423	alad	0	0	0	0	0	0	0	1	0	0	0	0	0	0	0	0	0	0	0
424	alas1	0	0	0	0	0	0	0	0	0	0	0	0	0	0	0	0	1	0	0
425	alas2	0	0	0	0	0	0	0	1	0	0	0	0	0	0	0	0	0	0	0
426	alcama	0	0	0	0	0	0	1	0	0	0	0	0	0	0	0	0	0	0	0
427	alcamb	0	0	0	0	0	0	0	0	0	0	0	0	0	0	0	0	0	0	1
428	aldh16a1	0	0	0	0	0	0	0	0	0	0	0	0	0	0	0	0	1	0	0
429	aldh18a1	0	1	0	0	0	0	0	0	0	0	0	0	0	0	0	0	0	0	0
430	aldh1a2	0	0	0	0	0	0	0	0	0	0	1	0	0	0	0	0	0	0	0
431	aldh1l1	0	0	1	0	0	0	0	0	0	0	0	0	0	0	0	0	0	0	0
432	aldh1l2	1	0	0	0	0	0	0	0	0	0	0	0	0	0	0	0	0	0	0
433	aldh3a2a	0	0	0	0	0	0	0	0	0	0	0	0	0	0	0	1	0	0	0
434	aldh3a2b	1	0	0	0	0	0	0	0	0	0	0	0	0	0	0	0	0	0	0
435	aldh3b1	0	0	0	0	0	0	0	0	0	0	0	0	0	0	1	0	0	0	0
436	aldh3b2	0	0	0	0	0	0	0	0	0	0	0	0	0	0	0	0	0	0	1
437	aldh4a1	0	0	0	0	0	0	0	0	0	0	0	0	0	0	0	0	0	1	0
438	aldh5a1	0	0	0	0	0	0	0	0	0	0	0	0	0	0	0	0	0	1	0
439	aldh7a1	0	0	0	0	0	0	0	0	0	0	0	0	0	0	0	0	0	1	0
440	aldh8a1	0	0	1	0	0	0	0	0	0	0	0	0	0	0	0	0	0	0	0
441	aldh9a1b	0	0	0	0	0	0	0	0	0	0	0	0	0	0	0	0	0	1	0
442	aldoaa	0	0	0	0	0	0	0	0	0	0	0	1	0	0	0	0	0	0	0
443	aldob	0	0	1	0	0	0	0	0	0	0	0	0	0	0	0	0	0	0	0
444	aldoca	0	0	0	0	0	0	0	0	0	0	0	0	1	0	0	0	0	0	0
445	aldocb	0	0	0	0	0	0	0	0	0	0	1	0	0	0	0	0	0	0	0
446	alg1	0	0	0	0	0	0	0	0	0	0	0	0	0	0	0	1	0	0	0
447	alg10	0	0	0	0	1	0	0	0	0	0	0	0	0	0	0	0	0	0	0
448	alg11	0	0	0	0	0	0	0	0	0	0	0	0	0	0	0	0	0	0	1
449	alg12	0	0	0	0	0	0	0	0	0	0	0	0	0	0	0	1	0	0	0
450	alg14	0	0	0	0	0	0	0	0	0	0	0	0	0	0	0	1	0	0	0
451	alg2	0	0	0	0	0	0	0	0	0	0	0	0	0	0	0	1	0	0	0
452	alg3	0	0	0	0	0	0	0	0	0	0	0	0	0	0	0	1	0	0	0
453	alg5	0	0	0	0	0	0	0	0	0	0	0	0	0	0	0	1	0	0	0
454	alg6	0	1	0	0	0	0	0	0	0	0	0	0	0	0	0	0	0	0	0
455	alg8	0	0	0	0	0	0	0	0	0	0	0	0	0	0	0	1	0	0	0
456	alg9	0	0	0	0	0	0	0	0	0	0	0	0	1	0	0	0	0	0	0
457	alk	0	0	0	0	0	0	0	0	0	0	0	0	0	0	0	0	0	0	1
458	alkal1	0	0	0	0	1	0	0	0	0	0	0	0	0	0	0	0	0	0	0
459	alkbh1	0	0	0	0	0	0	0	0	0	0	0	0	0	0	0	1	0	0	0
460	alkbh2	0	0	0	0	0	0	0	0	0	0	0	0	0	0	0	1	0	0	0
461	alkbh3	0	0	0	0	0	0	0	0	0	0	0	0	0	0	0	1	0	0	0
462	alkbh4	0	0	0	0	0	0	0	0	0	0	0	0	0	0	0	1	0	0	0
463	alkbh5	0	0	0	0	0	0	0	0	0	0	0	0	0	0	0	1	0	0	0
464	alkbh6	0	0	0	0	0	0	0	0	0	0	0	0	0	0	0	1	0	0	0
465	alkbh7	0	0	0	0	0	0	0	0	0	0	0	0	0	0	0	0	0	0	1
466	alkbh8	0	1	0	0	0	0	0	0	0	0	0	0	0	0	0	0	0	0	0
467	allc	0	0	1	0	0	0	0	0	0	0	0	0	0	0	0	0	0	0	0
468	alox12	0	0	0	0	0	0	0	0	0	0	0	0	0	0	1	0	0	0	0
469	alox5a	0	0	0	1	0	0	0	0	0	0	0	0	0	0	0	0	0	0	0
470	alox5ap	0	0	0	0	0	0	0	1	0	0	0	0	0	0	0	0	0	0	0
471	alp3	0	0	0	0	0	0	0	0	0	0	0	0	0	0	0	1	0	0	0
472	alpi.1	0	0	0	0	0	0	0	0	0	0	0	0	0	1	0	0	0	0	0
473	alpi.2	0	0	1	0	0	0	0	0	0	0	0	0	0	0	0	0	0	0	0
474	alpl	0	0	0	0	0	0	0	0	0	0	0	0	0	0	0	0	0	1	0
475	als2b	0	0	0	0	0	0	0	0	0	0	0	0	0	0	0	0	1	0	0
476	alx1	0	0	0	0	0	0	0	0	0	0	0	0	0	0	0	0	1	0	0
477	alx4a	0	0	0	0	0	0	0	0	0	0	0	0	0	0	0	0	1	0	0
478	alx4b	0	0	0	0	0	0	0	0	0	0	0	0	0	0	0	0	1	0	0
479	alyref	0	1	0	0	0	0	0	0	0	0	0	0	0	0	0	0	0	0	0
480	amacr	0	0	0	0	0	0	0	0	0	0	0	0	0	0	0	0	0	1	0
481	ambp	0	0	1	0	0	0	0	0	0	0	0	0	0	0	0	0	0	0	0
482	ambra1b	0	0	0	0	0	0	0	0	0	0	0	0	0	0	0	1	0	0	0
483	amd1	0	0	0	0	0	0	0	0	0	0	0	0	0	0	1	0	0	0	0
484	amdhd2	0	0	0	0	0	0	0	0	0	0	0	0	0	0	0	0	1	0	0
485	amer1	0	0	0	0	0	0	0	0	0	0	0	0	1	0	0	0	0	0	0
486	amer2	0	0	0	0	1	0	0	0	0	0	0	0	0	0	0	0	0	0	0
487	amfra	0	0	0	0	0	0	0	0	0	0	0	0	0	0	0	1	0	0	0
488	amh	0	0	0	0	0	0	0	1	0	0	0	0	0	0	0	0	0	0	0
489	amigo1	0	0	0	0	0	0	0	0	0	0	0	0	1	0	0	0	0	0	0
490	amigo3	0	0	0	0	0	0	0	0	0	0	0	0	0	1	0	0	0	0	0
491	ammecr1	0	1	0	0	0	0	0	0	0	0	0	0	0	0	0	0	0	0	0
492	amn	0	0	0	0	0	0	0	0	0	0	0	0	0	0	0	0	0	1	0
493	amot	0	0	0	0	0	0	0	0	0	0	1	0	0	0	0	0	0	0	0
494	amotl2a	0	1	0	0	0	0	0	0	0	0	0	0	0	0	0	0	0	0	0
495	amotl2b	0	0	0	0	0	0	0	0	0	0	1	0	0	0	0	0	0	0	0
496	ampd1	0	0	0	0	0	0	0	0	0	0	0	1	0	0	0	0	0	0	0
497	ampd2a	0	0	0	0	0	0	0	1	0	0	0	0	0	0	0	0	0	0	0
498	ampd2b	0	0	0	0	0	0	0	0	0	0	1	0	0	0	0	0	0	0	0
499	ampd3a	0	0	0	0	1	0	0	0	0	0	0	0	0	0	0	0	0	0	0
500	ampd3b	0	0	0	0	0	1	0	0	0	0	0	0	0	0	0	0	0	0	0
501	amph	0	0	0	0	1	0	0	0	0	0	0	0	0	0	0	0	0	0	0
502	amt	0	0	0	0	0	0	0	0	0	0	0	0	0	0	0	0	0	1	0
503	anapc1	0	0	0	0	1	0	0	0	0	0	0	0	0	0	0	0	0	0	0
504	anapc10	0	1	0	0	0	0	0	0	0	0	0	0	0	0	0	0	0	0	0
505	anapc11	0	1	0	0	0	0	0	0	0	0	0	0	0	0	0	0	0	0	0
506	anapc13	0	0	0	0	0	0	0	0	0	0	0	0	0	0	0	0	0	0	1
507	anapc15	0	0	0	0	0	0	0	0	0	0	0	0	0	0	0	1	0	0	0
508	anapc16	0	0	0	0	0	0	0	0	0	0	0	0	0	0	0	1	0	0	0
509	anapc2	0	0	0	0	1	0	0	0	0	0	0	0	0	0	0	0	0	0	0
510	anapc4	0	0	0	0	0	0	0	0	0	0	0	0	0	0	0	1	0	0	0
511	anapc5	0	0	0	0	0	0	0	0	0	0	0	0	0	0	0	1	0	0	0
512	anapc7	0	1	0	0	0	0	0	0	0	0	0	0	0	0	0	0	0	0	0
513	and1	0	0	0	0	0	1	0	0	0	0	0	0	0	0	0	0	0	0	0
514	and2	0	0	0	0	0	1	0	0	0	0	0	0	0	0	0	0	0	0	0
515	angel1	0	0	0	0	0	0	0	0	0	0	0	0	0	0	0	1	0	0	0
516	angel2	0	1	0	0	0	0	0	0	0	0	0	0	0	0	0	0	0	0	0
517	angpt1	0	0	0	0	0	0	0	0	0	0	1	0	0	0	0	0	0	0	0
518	angpt2a	0	0	0	0	0	0	0	1	0	0	0	0	0	0	0	0	0	0	0
519	angpt2b	0	0	0	0	0	0	0	0	0	0	1	0	0	0	0	0	0	0	0
520	angpt4	0	0	0	0	0	0	0	0	0	0	1	0	0	0	0	0	0	0	0
521	angptl1a	0	0	0	0	0	0	0	0	0	1	0	0	0	0	0	0	0	0	0
522	angptl1b	0	0	0	0	0	0	0	0	0	1	0	0	0	0	0	0	0	0	0
523	angptl3	0	0	1	0	0	0	0	0	0	0	0	0	0	0	0	0	0	0	0
524	angptl4	0	0	0	0	0	1	0	0	0	0	0	0	0	0	0	0	0	0	0
525	angptl5	0	0	0	0	0	0	0	0	0	0	1	0	0	0	0	0	0	0	0
526	angptl7	0	0	0	0	0	1	0	0	0	0	0	0	0	0	0	0	0	0	0
527	ank1a	0	0	0	0	0	0	0	0	0	0	0	1	0	0	0	0	0	0	0
528	ank1a	0	0	0	0	0	0	0	0	0	0	0	1	0	0	0	0	0	0	0
529	ank1a	0	0	0	0	0	0	0	0	0	0	0	1	0	0	0	0	0	0	0
530	ank2a	0	0	0	0	0	0	0	0	0	0	0	0	1	0	0	0	0	0	0
531	ank3a	0	0	0	0	0	0	0	0	0	0	0	0	1	0	0	0	0	0	0
532	ankdd1a	0	0	0	0	0	0	0	0	0	0	0	0	0	0	0	1	0	0	0
533	ankdd1b	0	0	0	0	0	0	0	0	1	0	0	0	0	0	0	0	0	0	0
534	ankef1a	0	0	0	0	0	0	0	0	0	0	0	0	0	1	0	0	0	0	0
535	ankfy1	0	0	0	0	0	0	0	0	0	0	0	0	0	0	0	1	0	0	0
536	ankha	0	1	0	0	0	0	0	0	0	0	0	0	0	0	0	0	0	0	0
537	ankhd1	0	0	0	0	0	0	0	0	0	0	0	0	0	0	0	1	0	0	0
538	ankk1	0	0	0	0	0	0	0	0	0	0	0	0	0	0	1	0	0	0	0
539	ankle2	0	0	0	0	0	0	0	0	0	0	0	0	0	0	0	1	0	0	0
540	ankmy2a	0	0	0	0	0	0	0	0	0	0	0	0	0	0	0	1	0	0	0
541	ankra2	0	0	0	0	0	0	0	0	0	0	0	0	1	0	0	0	0	0	0
542	ankrd10b	0	0	0	0	0	0	0	0	0	0	0	0	0	0	0	0	0	0	1
543	ankrd11	0	1	0	0	0	0	0	0	0	0	0	0	0	0	0	0	0	0	0
544	ankrd12	0	0	0	0	1	0	0	0	0	0	0	0	0	0	0	0	0	0	0
545	ankrd13a	0	0	0	0	0	0	0	0	0	0	0	0	0	0	0	1	0	0	0
546	ankrd13b	0	0	0	0	0	0	0	0	0	0	0	0	0	0	0	0	0	0	1
547	ankrd13c	0	0	0	0	1	0	0	0	0	0	0	0	0	0	0	0	0	0	0
548	ankrd13d	0	0	0	0	0	0	0	0	0	0	0	0	1	0	0	0	0	0	0
549	ankrd16	0	0	0	0	0	0	0	0	0	0	0	0	0	0	0	1	0	0	0
550	ankrd1a	0	0	0	0	0	0	0	0	0	0	0	0	0	1	0	0	0	0	0
551	ankrd2	0	0	0	0	0	0	0	0	0	0	0	1	0	0	0	0	0	0	0
552	ankrd22	0	0	0	0	0	0	0	0	1	0	0	0	0	0	0	0	0	0	0
553	ankrd22	0	0	0	0	0	0	0	0	1	0	0	0	0	0	0	0	0	0	0
554	ankrd24	0	0	0	0	0	0	0	0	0	0	0	0	0	1	0	0	0	0	0
555	ankrd27	0	0	0	0	0	0	0	0	0	0	0	0	0	0	0	0	1	0	0
556	ankrd28b	0	0	0	0	0	0	0	0	0	0	0	0	0	0	0	0	0	1	0
557	ankrd29	0	0	0	0	0	0	0	0	0	0	0	0	0	1	0	0	0	0	0
558	ankrd33aa	0	0	0	0	1	0	0	0	0	0	0	0	0	0	0	0	0	0	0
559	ankrd33ab	0	0	0	0	1	0	0	0	0	0	0	0	0	0	0	0	0	0	0
560	ankrd33ba	0	0	0	0	0	0	0	0	0	0	0	0	0	0	0	0	0	1	0
561	ankrd33bb	0	0	0	0	1	0	0	0	0	0	0	0	0	0	0	0	0	0	0
562	ankrd34ba	0	0	0	0	0	0	0	0	0	0	0	0	0	0	0	0	0	0	1
563	ankrd34bb	0	0	0	0	0	0	0	0	0	0	0	0	0	0	0	1	0	0	0
564	ankrd39	0	0	0	0	0	0	0	0	0	0	0	0	0	0	0	1	0	0	0
565	ankrd40	0	0	0	0	0	0	0	0	0	0	0	0	0	0	0	1	0	0	0
566	ankrd44	0	0	0	0	0	0	0	0	0	0	0	0	0	0	0	0	1	0	0
567	ankrd46b	0	0	0	0	1	0	0	0	0	0	0	0	0	0	0	0	0	0	0
568	ankrd49	0	0	0	0	0	0	0	0	0	0	0	0	1	0	0	0	0	0	0
569	ankrd50l	1	0	0	0	0	0	0	0	0	0	0	0	0	0	0	0	0	0	0
570	ankrd52a	0	0	0	0	0	0	0	0	0	0	0	0	1	0	0	0	0	0	0
571	ankrd54	0	0	0	0	0	0	0	0	0	0	0	0	0	0	0	1	0	0	0
572	ankrd6b	0	0	0	0	0	0	0	0	0	0	0	0	0	0	0	1	0	0	0
573	anks1ab	0	0	0	0	1	0	0	0	0	0	0	0	0	0	0	0	0	0	0
574	anks1b	0	0	0	0	0	0	0	0	0	0	0	0	1	0	0	0	0	0	0
575	anks3	0	0	0	0	0	0	0	0	0	0	0	0	0	0	0	1	0	0	0
576	anks4b	0	0	1	0	0	0	0	0	0	0	0	0	0	0	0	0	0	0	0
577	ankzf1	0	0	0	0	0	0	0	0	0	0	0	0	0	0	0	1	0	0	0
578	anln	0	0	0	0	0	0	0	0	0	0	0	0	0	0	0	1	0	0	0
579	ano1	0	0	0	0	0	0	0	0	0	0	0	0	0	0	0	0	0	0	1
580	ano10a	0	0	0	0	0	0	0	0	0	0	0	0	0	0	0	0	1	0	0
581	ano10b	0	0	0	0	0	0	0	0	0	0	0	0	0	0	1	0	0	0	0
582	ano11	0	0	0	0	0	0	0	0	0	0	0	0	0	0	0	1	0	0	0
585	ano3	0	0	0	0	1	0	0	0	0	0	0	0	0	0	0	0	0	0	0
586	ano5a	0	0	0	0	0	0	0	0	0	0	0	0	0	0	0	0	1	0	0
587	ano5b	0	0	0	0	0	0	0	0	0	0	1	0	0	0	0	0	0	0	0
588	ano6	0	0	0	0	0	0	0	1	0	0	0	0	0	0	0	0	0	0	0
589	ano8a	0	0	0	0	0	0	0	0	1	0	0	0	0	0	0	0	0	0	0
590	ano8b	0	0	0	0	0	0	0	0	0	0	0	0	1	0	0	0	0	0	0
591	ano9a	0	0	0	0	0	0	0	0	0	0	0	0	0	0	1	0	0	0	0
592	ano9b	0	0	0	0	0	0	0	0	1	0	0	0	0	0	0	0	0	0	0
593	anos1a	0	0	0	0	1	0	0	0	0	0	0	0	0	0	0	0	0	0	0
594	anos1b	0	0	0	0	0	0	0	0	0	0	0	0	0	1	0	0	0	0	0
595	anp32a	0	1	0	0	0	0	0	0	0	0	0	0	0	0	0	0	0	0	0
596	anp32b	0	1	0	0	0	0	0	0	0	0	0	0	0	0	0	0	0	0	0
597	anp32e	0	1	0	0	0	0	0	0	0	0	0	0	0	0	0	0	0	0	0
598	anpepa	0	0	1	0	0	0	0	0	0	0	0	0	0	0	0	0	0	0	0
600	antxr1a	0	0	0	0	0	1	0	0	0	0	0	0	0	0	0	0	0	0	0
601	antxr1b	0	0	0	0	0	0	0	0	0	1	0	0	0	0	0	0	0	0	0
602	antxr1c	0	0	0	0	0	0	0	0	0	0	1	0	0	0	0	0	0	0	0
603	antxr1d	0	0	0	0	0	0	1	0	0	0	0	0	0	0	0	0	0	0	0
604	antxr2a	0	0	0	0	0	0	0	0	0	1	0	0	0	0	0	0	0	0	0
605	antxr2b	0	0	0	0	0	0	0	0	0	0	1	0	0	0	0	0	0	0	0
606	anxa11a	0	0	0	0	0	0	0	0	1	0	0	0	0	0	0	0	0	0	0
607	anxa13	0	0	0	0	0	0	0	0	0	0	1	0	0	0	0	0	0	0	0
608	anxa13l	0	0	0	0	0	0	0	0	0	0	0	0	0	0	0	0	0	0	1
609	anxa1a	0	0	0	0	0	0	0	0	0	0	0	0	0	0	1	0	0	0	0
610	anxa2a	0	0	0	0	0	0	0	0	0	0	0	0	0	0	1	0	0	0	0
611	anxa2b	0	0	1	0	0	0	0	0	0	0	0	0	0	0	0	0	0	0	0
612	anxa3a	0	0	0	0	0	0	0	0	0	0	0	0	0	0	1	0	0	0	0
613	anxa3b	0	0	0	0	0	0	0	0	0	0	0	0	0	0	0	0	1	0	0
614	anxa4	0	0	1	0	0	0	0	0	0	0	0	0	0	0	0	0	0	0	0
615	anxa5a	0	0	0	0	0	0	0	0	0	0	0	0	0	1	0	0	0	0	0
616	anxa5b	0	0	0	0	0	0	0	0	0	0	0	0	0	0	0	0	0	0	1
617	anxa6	0	0	0	0	0	0	0	0	0	0	0	1	0	0	0	0	0	0	0
618	aoc1	0	0	1	0	0	0	0	0	0	0	0	0	0	0	0	0	0	0	0
619	aox6	0	0	0	0	0	0	0	0	0	0	1	0	0	0	0	0	0	0	0
620	ap1ar	0	0	0	0	0	0	0	0	0	0	0	0	0	0	0	0	0	0	1
621	ap1b1	0	0	0	0	0	0	0	1	0	0	0	0	0	0	0	0	0	0	0
622	ap1g1	0	0	0	0	0	0	0	0	0	0	0	0	0	0	1	0	0	0	0
623	ap1g2	0	0	0	0	0	0	0	0	0	0	0	0	0	1	0	0	0	0	0
624	ap1m1	0	0	0	0	0	0	0	0	0	0	0	0	0	0	0	0	1	0	0
625	ap1m2	0	0	0	0	0	0	0	0	0	0	0	0	0	0	0	0	0	0	1
626	ap1m3	0	0	0	0	0	0	0	0	0	0	0	0	0	0	1	0	0	0	0
627	ap1s1	0	1	0	0	0	0	0	0	0	0	0	0	0	0	0	0	0	0	0
628	ap1s3a	0	0	0	0	0	0	0	0	0	0	0	0	0	0	0	0	0	1	0
629	ap1s3b	0	0	0	0	0	0	0	0	1	0	0	0	0	0	0	0	0	0	0
630	ap2a1	0	0	0	0	1	0	0	0	0	0	0	0	0	0	0	0	0	0	0
631	ap2b1	0	0	0	0	0	0	0	0	0	0	0	0	1	0	0	0	0	0	0
632	ap2m1a	0	0	0	0	0	0	0	1	0	0	0	0	0	0	0	0	0	0	0
633	ap2s1	0	0	0	0	0	0	0	0	0	0	0	0	1	0	0	0	0	0	0
634	ap3d1	0	0	0	0	0	0	0	0	0	0	0	0	0	0	0	0	1	0	0
635	ap3m2	0	0	0	0	0	0	0	0	0	0	0	0	0	0	0	0	1	0	0
636	ap4b1	0	0	0	0	1	0	0	0	0	0	0	0	0	0	0	0	0	0	0
637	ap4e1	0	0	0	0	0	0	0	0	0	0	0	0	0	0	0	1	0	0	0
638	ap4m1	0	0	0	0	0	0	0	0	0	0	0	0	0	0	0	0	0	0	1
639	ap4s1	0	0	0	0	0	0	0	0	0	0	0	0	0	0	0	0	1	0	0
640	ap5b1	0	0	0	0	0	0	0	0	0	0	0	0	0	0	0	0	1	0	0
641	ap5m1	0	0	0	0	0	0	0	0	0	0	0	0	0	0	0	0	1	0	0
642	ap5s1	0	0	0	0	0	0	0	0	0	0	0	0	0	0	0	0	1	0	0
643	ap5z1	0	0	0	0	0	0	0	0	0	0	0	0	0	0	0	0	1	0	0
644	apaf1	0	0	0	1	0	0	0	0	0	0	0	0	0	0	0	0	0	0	0
645	apba1b	0	0	0	0	1	0	0	0	0	0	0	0	0	0	0	0	0	0	0
646	apba2a	0	0	0	0	0	0	0	0	0	0	0	0	1	0	0	0	0	0	0
647	apba2b	0	0	0	0	0	0	0	0	0	0	0	0	1	0	0	0	0	0	0
648	apbb1	0	0	0	0	0	0	0	0	0	0	0	0	1	0	0	0	0	0	0
649	apbb1ip	0	0	0	1	0	0	0	0	0	0	0	0	0	0	0	0	0	0	0
650	apbb2b	0	0	0	0	0	1	0	0	0	0	0	0	0	0	0	0	0	0	0
651	apbb3	0	0	0	0	1	0	0	0	0	0	0	0	0	0	0	0	0	0	0
652	apc	0	0	0	0	0	0	0	0	0	0	0	0	1	0	0	0	0	0	0
653	apc2	0	0	0	0	0	0	0	0	0	0	0	0	1	0	0	0	0	0	0
654	apcdd1l	1	0	0	0	0	0	0	0	0	0	0	0	0	0	0	0	0	0	0
655	apeh	0	0	0	0	0	0	0	0	0	0	0	0	0	0	0	0	0	1	0
656	apex1	0	0	0	0	0	0	0	0	0	0	0	0	1	0	0	0	0	0	0
657	aph1b	0	0	0	0	0	0	0	0	0	0	0	0	0	0	0	1	0	0	0
658	api5	0	1	0	0	0	0	0	0	0	0	0	0	0	0	0	0	0	0	0
659	apip	0	0	0	0	0	0	0	0	0	0	0	0	0	0	0	1	0	0	0
660	apln	0	0	0	0	0	0	0	0	0	1	0	0	0	0	0	0	0	0	0
661	aplnr2	0	0	0	0	0	0	1	0	0	0	0	0	0	0	0	0	0	0	0
662	aplnra	0	0	0	0	0	0	0	1	0	0	0	0	0	0	0	0	0	0	0
663	aplnrb	0	0	0	0	0	0	0	1	0	0	0	0	0	0	0	0	0	0	0
664	aplp1	0	0	0	0	0	0	0	0	0	0	0	0	1	0	0	0	0	0	0
665	aplp2	1	0	0	0	0	0	0	0	0	0	0	0	0	0	0	0	0	0	0
666	apmap	0	0	0	0	0	0	0	0	0	0	0	0	0	0	0	0	0	1	0
667	apnl	0	0	0	0	0	0	0	0	0	0	0	0	0	0	0	0	0	0	1
668	apoa2	0	0	1	0	0	0	0	0	0	0	0	0	0	0	0	0	0	0	0
669	apoa4a	0	0	1	0	0	0	0	0	0	0	0	0	0	0	0	0	0	0	0
670	apoa4a	0	0	1	0	0	0	0	0	0	0	0	0	0	0	0	0	0	0	0
671	apoba	0	0	1	0	0	0	0	0	0	0	0	0	0	0	0	0	0	0	0
672	apobb.2	0	0	1	0	0	0	0	0	0	0	0	0	0	0	0	0	0	0	0
673	apobec2b	0	0	0	0	0	0	0	0	0	0	0	1	0	0	0	0	0	0	0
674	apoc2	0	0	1	0	0	0	0	0	0	0	0	0	0	0	0	0	0	0	0
675	apoda.1	0	0	0	0	0	0	0	0	0	0	0	0	0	0	0	0	1	0	0
676	apoda.2	0	0	1	0	0	0	0	0	0	0	0	0	0	0	0	0	0	0	0
677	apoda.2	0	0	1	0	0	0	0	0	0	0	0	0	0	0	0	0	0	0	0
678	apodb	0	0	0	0	0	0	0	0	0	0	0	0	0	0	1	0	0	0	0
679	apodb	0	0	0	0	0	0	0	0	0	0	0	0	0	0	1	0	0	0	0
680	apodb	0	0	0	0	0	0	0	0	0	0	0	0	0	0	1	0	0	0	0
681	apodb	0	0	0	0	0	0	0	0	0	0	0	0	0	0	1	0	0	0	0
682	apoea	0	0	1	0	0	0	0	0	0	0	0	0	0	0	0	0	0	0	0
683	apoeb	0	0	0	0	0	1	0	0	0	0	0	0	0	0	0	0	0	0	0
684	apof	0	0	0	0	0	0	0	0	0	1	0	0	0	0	0	0	0	0	0
685	apol1	0	0	0	0	0	0	0	0	0	0	0	0	0	0	0	0	1	0	0
686	appb	0	0	0	0	0	0	1	0	0	0	0	0	0	0	0	0	0	0	0
687	appbp2	0	0	0	0	0	0	0	0	0	0	0	0	0	0	0	1	0	0	0
688	appl2	0	0	0	0	0	0	0	0	0	0	0	0	0	0	0	0	0	0	1
689	appl2	0	0	0	0	0	0	0	0	0	0	0	0	0	0	0	0	0	0	1
690	aprt	0	0	0	0	0	0	0	0	0	0	0	0	0	0	0	1	0	0	0
691	aptx	0	0	0	0	0	0	0	0	0	0	0	0	0	0	0	1	0	0	0
692	aqp10a	0	0	1	0	0	0	0	0	0	0	0	0	0	0	0	0	0	0	0
693	aqp10b	0	0	1	0	0	0	0	0	0	0	0	0	0	0	0	0	0	0	0
694	aqp11	0	0	0	0	0	0	0	0	0	0	0	0	0	0	0	0	0	1	0
695	aqp12	0	0	1	0	0	0	0	0	0	0	0	0	0	0	0	0	0	0	0
696	aqp1a.1	0	0	0	0	0	0	0	0	0	0	1	0	0	0	0	0	0	0	0
697	aqp1a.2	0	0	0	0	0	0	0	1	0	0	0	0	0	0	0	0	0	0	0
698	aqp3a	0	0	0	0	0	1	0	0	0	0	0	0	0	0	0	0	0	0	0
699	aqp3a	0	0	0	0	0	1	0	0	0	0	0	0	0	0	0	0	0	0	0
700	aqp4	0	0	0	0	0	0	0	0	0	0	0	0	0	0	0	0	0	0	1
701	aqp7	0	0	0	0	0	0	0	1	0	0	0	0	0	0	0	0	0	0	0
702	aqp8a.1	0	0	0	0	0	0	0	1	0	0	0	0	0	0	0	0	0	0	0
703	aqp8b	0	0	0	0	0	0	0	0	0	0	0	0	0	0	0	0	0	1	0
704	aqp9b	0	0	0	0	1	0	0	0	0	0	0	0	0	0	0	0	0	0	0
705	aqr	0	0	0	0	0	0	0	0	0	0	0	0	0	0	0	1	0	0	0
706	ar	0	0	0	0	0	0	0	0	0	0	0	0	0	0	0	0	0	1	0
707	araf	0	0	0	0	0	0	0	0	0	0	0	0	0	0	0	1	0	0	0
708	arap3	0	0	0	0	0	0	0	1	0	0	0	0	0	0	0	0	0	0	0
709	arcn1b	0	1	0	0	0	0	0	0	0	0	0	0	0	0	0	0	0	0	0
710	areg	0	0	0	0	0	0	0	0	0	0	0	0	0	0	0	1	0	0	0
711	arf2b	0	0	0	0	0	0	0	0	0	0	0	0	0	0	0	0	0	0	1
712	arf2b	0	0	0	0	0	0	0	0	0	0	0	0	0	0	0	0	0	0	1
713	arf5	1	0	0	0	0	0	0	0	0	0	0	0	0	0	0	0	0	0	0
714	arfgap1	0	0	0	0	0	0	0	0	0	0	0	0	0	0	0	1	0	0	0
715	arfgap2	0	0	0	0	0	0	0	0	0	0	0	0	0	0	0	1	0	0	0
716	arfgap3	0	0	0	0	0	0	0	0	0	0	0	0	0	0	0	0	0	0	1
717	arfgef1	0	0	0	0	0	0	0	0	0	0	0	0	0	0	0	0	0	0	1
718	arfgef2	0	0	0	0	0	0	0	0	0	0	0	0	0	0	0	0	0	1	0
719	arfgef3	0	0	0	0	0	0	0	0	0	0	0	0	0	0	0	0	0	0	1
720	arfip1	0	0	0	0	0	0	0	0	0	0	0	0	0	0	0	1	0	0	0
721	arfip2a	0	0	0	0	1	0	0	0	0	0	0	0	0	0	0	0	0	0	0
722	arfip2b	0	0	0	0	0	0	0	0	0	0	0	0	0	0	0	0	0	1	0
723	arfrp1	0	0	0	0	0	0	0	0	0	0	0	0	0	0	0	1	0	0	0
724	arg2	0	0	0	0	0	0	0	0	1	0	0	0	0	0	0	0	0	0	0
725	arglu1a	0	1	0	0	0	0	0	0	0	0	0	0	0	0	0	0	0	0	0
726	arhgap10	0	0	0	0	0	0	0	0	0	0	1	0	0	0	0	0	0	0	0
727	arhgap11a	0	1	0	0	0	0	0	0	0	0	0	0	0	0	0	0	0	0	0
728	arhgap12a	0	0	0	0	0	0	0	0	0	0	0	0	0	0	0	1	0	0	0
729	arhgap15	0	0	0	0	0	0	0	1	0	0	0	0	0	0	0	0	0	0	0
730	arhgap17a	0	0	0	0	0	0	0	0	0	0	0	0	0	1	0	0	0	0	0
731	arhgap17b	0	0	0	0	0	1	0	0	0	0	0	0	0	0	0	0	0	0	0
732	arhgap18	0	0	0	0	0	0	0	0	0	0	0	0	0	0	0	0	0	1	0
733	arhgap19	0	0	0	0	0	0	0	0	0	0	0	0	0	0	0	1	0	0	0
734	arhgap20	0	0	0	0	1	0	0	0	0	0	0	0	0	0	0	0	0	0	0
735	arhgap21a	0	0	0	0	0	0	0	0	0	0	0	0	1	0	0	0	0	0	0
736	arhgap21b	0	0	0	0	0	0	0	0	0	0	0	0	0	1	0	0	0	0	0
737	arhgap23a	0	0	0	0	0	0	0	0	0	0	0	0	0	0	0	0	1	0	0
738	arhgap24	0	0	0	0	0	0	0	0	0	0	0	0	0	1	0	0	0	0	0
739	arhgap25	0	0	0	0	0	1	0	0	0	0	0	0	0	0	0	0	0	0	0
740	arhgap27	0	0	0	0	0	0	0	0	0	0	0	0	0	0	1	0	0	0	0
741	arhgap29a	0	0	0	0	0	0	0	0	0	0	1	0	0	0	0	0	0	0	0
742	arhgap29b	0	0	0	0	0	0	0	1	0	0	0	0	0	0	0	0	0	0	0
743	arhgap31	0	0	0	0	0	0	0	0	0	0	0	0	0	0	0	0	1	0	0
744	arhgap32a	0	0	0	0	0	0	0	0	0	0	0	0	0	1	0	0	0	0	0
745	arhgap32b	0	0	0	0	0	0	1	0	0	0	0	0	0	0	0	0	0	0	0
746	arhgap35a	0	0	0	0	0	0	0	0	0	0	0	0	0	0	0	1	0	0	0
747	arhgap35b	0	0	0	0	0	0	0	0	0	0	0	0	1	0	0	0	0	0	0
748	arhgap36	0	0	0	0	0	0	0	0	0	0	1	0	0	0	0	0	0	0	0
749	arhgap39	0	0	0	0	0	0	0	0	0	0	0	0	1	0	0	0	0	0	0
750	arhgap42a	0	0	0	0	0	0	0	0	0	0	1	0	0	0	0	0	0	0	0
751	arhgap42b	0	0	0	0	0	0	0	0	0	0	0	0	0	0	0	0	0	1	0
753	arhgap4a	0	0	0	0	0	0	0	0	0	0	0	0	0	0	0	1	0	0	0
754	arhgap5	0	0	0	0	0	0	0	0	0	0	1	0	0	0	0	0	0	0	0
755	arhgdia	0	0	0	0	0	0	0	0	0	0	0	0	0	0	0	0	1	0	0
756	arhgdig	0	0	0	0	0	1	0	0	0	0	0	0	0	0	0	0	0	0	0
757	arhgef10	1	0	0	0	0	0	0	0	0	0	0	0	0	0	0	0	0	0	0
758	arhgef10la	0	0	0	0	0	0	1	0	0	0	0	0	0	0	0	0	0	0	0
759	arhgef10lb	0	0	0	0	0	0	1	0	0	0	0	0	0	0	0	0	0	0	0
760	arhgef11	0	0	0	0	0	0	0	0	0	0	0	0	0	0	0	1	0	0	0
761	arhgef12a	1	0	0	0	0	0	0	0	0	0	0	0	0	0	0	0	0	0	0
762	arhgef16	0	0	0	0	0	0	0	0	0	0	0	0	0	0	0	0	0	0	1
763	arhgef18a	0	0	0	0	0	0	0	0	1	0	0	0	0	0	0	0	0	0	0
764	arhgef18b	0	0	0	0	0	0	0	0	0	0	0	0	0	0	0	0	0	1	0
765	arhgef19	1	0	0	0	0	0	0	0	0	0	0	0	0	0	0	0	0	0	0
766	arhgef1b	0	0	0	0	0	0	0	0	0	0	0	0	0	0	0	1	0	0	0
767	arhgef25b	0	0	0	0	0	1	0	0	0	0	0	0	0	0	0	0	0	0	0
769	arhgef3	0	0	0	0	0	0	0	1	0	0	0	0	0	0	0	0	0	0	0
770	arhgef33	0	0	0	0	0	0	0	0	0	0	0	0	0	0	0	0	1	0	0
771	arhgef37	0	0	0	0	0	0	0	0	0	0	0	0	0	0	1	0	0	0	0
772	arhgef38	0	0	0	0	0	0	0	0	1	0	0	0	0	0	0	0	0	0	0
773	arhgef39	0	1	0	0	0	0	0	0	0	0	0	0	0	0	0	0	0	0	0
774	arhgef3l	0	0	0	0	0	0	0	1	0	0	0	0	0	0	0	0	0	0	0
775	arhgef6	0	0	0	0	0	0	0	0	0	0	0	0	0	1	0	0	0	0	0
776	arhgef7a	0	0	0	0	0	0	0	0	0	0	0	0	1	0	0	0	0	0	0
777	arhgef7b	0	0	0	0	1	0	0	0	0	0	0	0	0	0	0	0	0	0	0
778	arhgef9b	0	0	0	0	0	0	0	1	0	0	0	0	0	0	0	0	0	0	0
779	arid1aa	0	0	0	0	0	0	0	0	0	0	0	0	1	0	0	0	0	0	0
780	arid1ab	0	0	0	0	0	0	1	0	0	0	0	0	0	0	0	0	0	0	0
781	arid1b	0	0	0	0	0	0	0	0	0	0	0	0	1	0	0	0	0	0	0
782	arid2	0	1	0	0	0	0	0	0	0	0	0	0	0	0	0	0	0	0	0
783	arid3a	0	0	0	0	0	0	0	0	1	0	0	0	0	0	0	0	0	0	0
784	arid3b	1	0	0	0	0	0	0	0	0	0	0	0	0	0	0	0	0	0	0
785	arid3c	0	0	0	0	0	0	0	0	0	0	0	0	0	0	1	0	0	0	0
786	arid4a	0	0	0	0	0	0	0	0	0	0	0	0	0	0	0	1	0	0	0
787	arid5a	0	0	0	0	0	0	0	0	0	0	0	0	0	0	0	1	0	0	0
788	arih1	0	0	0	0	0	0	0	0	0	0	0	0	0	0	0	1	0	0	0
789	arih2	0	0	0	0	0	0	0	0	0	0	0	0	0	0	0	1	0	0	0
790	arl1	1	0	0	0	0	0	0	0	0	0	0	0	0	0	0	0	0	0	0
791	arl13a	0	0	0	0	1	0	0	0	0	0	0	0	0	0	0	0	0	0	0
792	arl13b	0	0	0	0	0	0	1	0	0	0	0	0	0	0	0	0	0	0	0
793	arl14	0	0	0	0	0	0	0	0	0	0	0	1	0	0	0	0	0	0	0
794	arl14ep	0	0	0	0	0	0	0	0	0	0	0	0	0	0	0	1	0	0	0
795	arl15a	0	0	0	0	0	0	0	0	0	0	0	0	0	0	0	0	0	0	1
796	arl16	0	0	0	0	0	0	0	0	0	0	0	0	0	0	0	0	0	0	1
797	arl2	0	0	0	0	0	0	0	0	0	0	0	0	0	0	0	1	0	0	0
798	arl2bp	0	0	0	0	0	0	0	0	0	0	0	0	0	0	0	0	0	0	1
800	arl3l2	0	0	0	0	1	0	0	0	0	0	0	0	0	0	0	0	0	0	0
801	arl4aa	0	0	0	0	0	0	0	1	0	0	0	0	0	0	0	0	0	0	0
802	arl4aa	0	0	0	0	0	0	0	1	0	0	0	0	0	0	0	0	0	0	0
803	arl4ab	0	0	0	0	0	0	0	0	0	0	0	0	0	0	0	0	0	1	0
804	arl4ca	0	0	0	0	0	1	0	0	0	0	0	0	0	0	0	0	0	0	0
805	arl4d	0	0	0	0	0	0	0	0	0	0	0	0	0	0	0	1	0	0	0
806	arl5a	0	0	0	0	0	0	0	0	0	0	0	0	0	0	0	1	0	0	0
807	arl5c	0	1	0	0	0	0	0	0	0	0	0	0	0	0	0	0	0	0	0
808	arl6ip1	0	0	0	0	0	0	0	0	0	0	0	0	0	0	0	0	1	0	0
809	arl6ip4	0	0	0	0	0	0	0	0	0	0	0	0	0	0	0	1	0	0	0
810	arl6ip5a	0	0	0	0	0	0	0	0	0	0	0	1	0	0	0	0	0	0	0
811	arl8	0	1	0	0	0	0	0	0	0	0	0	0	0	0	0	0	0	0	0
812	arl8a	0	0	0	0	0	0	0	0	0	0	0	0	1	0	0	0	0	0	0
813	arl8ba	0	0	0	0	0	0	0	0	0	0	0	0	0	0	0	0	1	0	0
814	arl8bb	0	0	0	0	0	0	0	0	0	0	0	0	0	0	0	0	1	0	0
815	arl9	0	1	0	0	0	0	0	0	0	0	0	0	0	0	0	0	0	0	0
816	armc1	0	1	0	0	0	0	0	0	0	0	0	0	0	0	0	0	0	0	0
817	armc10	0	0	0	0	0	0	0	0	0	0	0	0	0	0	0	1	0	0	0
818	armc1l	0	0	0	0	0	0	0	0	0	0	0	0	0	0	0	1	0	0	0
819	armc2	0	0	0	0	0	0	0	0	0	0	0	0	0	0	0	0	0	0	1
820	armc3	0	0	0	0	0	0	0	0	0	0	0	0	0	0	0	0	0	0	1
821	armc4	0	0	0	0	0	0	0	0	0	0	0	0	0	0	0	0	0	1	0
822	armc5	0	0	0	0	1	0	0	0	0	0	0	0	0	0	0	0	0	0	0
823	armc7	0	0	0	0	0	0	0	0	0	0	0	0	0	0	0	1	0	0	0
824	armc8	0	0	0	0	0	0	0	0	0	0	0	0	0	0	0	0	0	1	0
825	armc9	0	0	0	0	0	0	0	0	0	0	0	0	0	0	0	0	0	0	1
826	armh1	0	0	0	0	0	0	0	0	0	0	0	0	0	0	0	0	0	0	1
827	armh3	0	0	0	0	0	0	0	0	0	0	0	0	0	0	0	1	0	0	0
828	armt1	0	0	0	0	0	0	0	0	0	0	0	0	0	0	0	1	0	0	0
829	arnt	0	0	0	0	0	0	0	0	0	0	0	0	0	0	0	1	0	0	0
830	arnt2	0	0	0	0	0	0	0	0	0	0	0	0	1	0	0	0	0	0	0
831	arntl1a	0	0	0	0	0	0	0	0	0	0	0	0	0	0	0	1	0	0	0
832	arntl2	0	0	0	0	1	0	0	0	0	0	0	0	0	0	0	0	0	0	0
833	arpc1a	0	0	0	0	0	0	0	0	0	0	0	0	0	0	1	0	0	0	0
834	arpc1b	0	0	0	0	0	0	0	1	0	0	0	0	0	0	0	0	0	0	0
835	arpc3	0	0	0	1	0	0	0	0	0	0	0	0	0	0	0	0	0	0	0
836	arpc4	0	0	0	1	0	0	0	0	0	0	0	0	0	0	0	0	0	0	0
837	arpc5b	0	0	0	0	0	1	0	0	0	0	0	0	0	0	0	0	0	0	0
838	arpin	0	0	0	0	0	0	0	0	0	0	0	0	0	0	0	1	0	0	0
839	arpp19b	0	0	0	0	0	0	0	0	1	0	0	0	0	0	0	0	0	0	0
840	arr3a	0	0	0	0	1	0	0	0	0	0	0	0	0	0	0	0	0	0	0
841	arr3b	0	0	0	0	1	0	0	0	0	0	0	0	0	0	0	0	0	0	0
842	arrb1	0	0	0	0	0	0	0	0	0	0	0	0	1	0	0	0	0	0	0
843	arrb2a	0	0	0	0	0	0	0	0	0	0	0	0	0	0	0	1	0	0	0
844	arrdc1a	0	0	0	0	0	0	0	0	0	0	0	0	0	0	0	1	0	0	0
845	arrdc1b	0	0	0	0	0	0	0	0	0	0	0	0	0	1	0	0	0	0	0
846	arrdc2	0	0	0	0	0	0	0	0	0	0	0	0	0	0	1	0	0	0	0
847	arsa	0	0	0	0	0	0	0	0	0	0	0	0	0	0	0	0	0	1	0
848	arsg	0	0	0	0	0	0	0	0	0	1	0	0	0	0	0	0	0	0	0
849	arsh	1	0	0	0	0	0	0	0	0	0	0	0	0	0	0	0	0	0	0
850	arsia	0	0	0	0	0	0	0	0	0	1	0	0	0	0	0	0	0	0	0
851	arsj	0	0	0	0	0	0	0	0	0	0	1	0	0	0	0	0	0	0	0
852	arsk	0	0	0	0	0	0	0	0	0	0	0	0	0	0	0	1	0	0	0
853	arv1	0	0	0	0	0	0	0	0	0	0	0	0	0	0	0	1	0	0	0
854	arvcfa	0	0	0	0	0	0	0	0	0	0	0	0	0	0	0	1	0	0	0
855	arxa	0	0	0	0	0	0	1	0	0	0	0	0	0	0	0	0	0	0	0
856	as3mt	0	0	1	0	0	0	0	0	0	0	0	0	0	0	0	0	0	0	0
857	asah1b	0	0	0	0	0	0	0	0	1	0	0	0	0	0	0	0	0	0	0
858	asah2	0	0	1	0	0	0	0	0	0	0	0	0	0	0	0	0	0	0	0
859	asap1b	0	0	0	0	1	0	0	0	0	0	0	0	0	0	0	0	0	0	0
860	asap2a	0	0	0	0	0	0	0	0	0	0	0	0	0	0	0	1	0	0	0
861	asap2b	0	0	0	0	0	1	0	0	0	0	0	0	0	0	0	0	0	0	0
862	asap3	0	0	0	0	0	0	0	0	0	1	0	0	0	0	0	0	0	0	0
863	asb1	0	0	0	0	0	0	0	0	0	0	0	0	0	0	0	0	1	0	0
864	asb10	0	0	0	0	0	0	0	0	0	0	0	1	0	0	0	0	0	0	0
865	asb11	0	1	0	0	0	0	0	0	0	0	0	0	0	0	0	0	0	0	0
866	asb12a	0	0	0	0	0	0	0	0	0	0	0	0	0	0	0	1	0	0	0
867	asb12b	0	0	0	0	0	0	0	0	0	0	0	1	0	0	0	0	0	0	0
868	asb13a.1	0	0	0	0	0	0	1	0	0	0	0	0	0	0	0	0	0	0	0
869	asb13b	0	0	0	0	0	0	0	0	0	0	0	0	0	0	0	1	0	0	0
870	asb14a	0	0	0	0	0	0	0	0	0	0	1	0	0	0	0	0	0	0	0
871	asb14b	0	0	0	0	0	0	0	0	0	0	0	1	0	0	0	0	0	0	0
872	asb15b	0	0	0	0	0	0	0	0	0	0	0	0	0	0	0	0	1	0	0
873	asb16	0	0	0	0	0	0	0	0	0	0	0	0	0	0	0	1	0	0	0
874	asb2a.1	0	0	0	0	0	0	0	0	0	0	0	1	0	0	0	0	0	0	0
875	asb2b	0	0	0	0	0	0	0	0	0	0	0	1	0	0	0	0	0	0	0
876	asb3	0	0	0	0	0	0	0	0	0	0	0	0	0	0	0	1	0	0	0
877	asb4	0	0	0	0	0	0	0	0	0	0	0	0	0	0	0	0	0	1	0
878	asb5a	0	0	0	0	1	0	0	0	0	0	0	0	0	0	0	0	0	0	0
879	asb6	0	0	0	0	0	0	0	0	0	0	0	0	0	0	0	1	0	0	0
880	asb7	0	0	0	0	0	0	0	0	0	0	0	0	0	0	0	1	0	0	0
881	asb8	0	0	0	0	0	0	0	0	0	0	0	0	0	0	0	0	0	0	1
882	ascc1	0	0	0	0	0	0	0	0	0	0	0	0	0	0	0	1	0	0	0
883	ascc2	0	0	0	0	0	0	0	0	0	0	0	0	0	0	0	1	0	0	0
884	ascc3	0	0	0	0	0	0	0	0	0	0	0	0	0	0	0	1	0	0	0
885	ascl1a	0	0	0	0	0	0	0	0	0	0	0	0	0	0	0	0	0	0	1
886	ascl1b	0	0	0	0	0	0	1	0	0	0	0	0	0	0	0	0	0	0	0
888	asf1bb	0	0	0	0	1	0	0	0	0	0	0	0	0	0	0	0	0	0	0
890	ash1l	0	0	0	0	0	0	0	0	0	0	0	0	1	0	0	0	0	0	0
891	ash2l	0	0	0	0	0	0	0	0	0	0	0	0	0	0	0	1	0	0	0
892	asic4a	0	0	0	0	0	0	0	0	0	0	0	0	1	0	0	0	0	0	0
893	asip2b	0	0	0	0	0	0	0	0	0	0	0	0	0	0	0	0	1	0	0
894	asip2b	0	0	0	0	0	0	0	0	0	0	0	0	0	0	0	0	1	0	0
895	asl	0	0	0	0	0	0	0	0	0	0	0	0	0	0	0	0	0	1	0
896	asmt	0	0	0	0	1	0	0	0	0	0	0	0	0	0	0	0	0	0	0
897	asmt2	0	0	0	0	1	0	0	0	0	0	0	0	0	0	0	0	0	0	0
898	asmtl	0	0	0	0	0	0	0	0	0	0	0	0	0	0	0	1	0	0	0
899	asns	0	0	0	0	0	0	0	0	0	0	0	0	0	0	0	0	1	0	0
900	aspa	0	0	0	0	0	0	0	0	0	0	0	0	0	0	0	0	0	1	0
901	aspdh	0	0	0	0	0	0	0	0	0	0	0	0	0	0	0	0	0	1	0
902	aspg	0	0	0	0	0	0	0	0	0	0	0	0	0	0	0	0	0	1	0
903	asphd1	0	0	0	0	0	0	0	0	0	0	0	0	0	0	0	0	0	0	1
904	asphd2	0	0	0	0	0	0	0	0	0	0	0	0	1	0	0	0	0	0	0
905	aspm	0	0	0	0	0	0	0	0	0	0	0	0	0	0	0	1	0	0	0
906	aspn	0	0	0	0	0	0	0	0	0	1	0	0	0	0	0	0	0	0	0
907	aspscr1	0	0	0	0	0	0	0	0	0	0	0	0	0	0	0	1	0	0	0
908	asrgl1	0	0	0	0	0	0	0	0	0	0	0	0	0	0	0	0	0	1	0
909	astn1	0	1	0	0	0	0	0	0	0	0	0	0	0	0	0	0	0	0	0
910	asxl1	0	0	0	0	0	0	0	0	0	0	0	0	0	0	0	1	0	0	0
911	asxl2	0	0	0	0	0	0	0	0	0	0	0	0	0	0	0	0	0	0	1
912	asz1	0	0	0	0	0	0	0	0	0	0	0	0	0	0	0	1	0	0	0
913	atad1a	0	0	0	0	0	0	1	0	0	0	0	0	0	0	0	0	0	0	0
914	atad1b	0	1	0	0	0	0	0	0	0	0	0	0	0	0	0	0	0	0	0
915	atad2	0	0	0	0	0	0	0	0	0	0	0	0	0	0	0	1	0	0	0
916	atad2b	0	0	0	0	0	0	0	0	0	0	0	0	0	0	0	1	0	0	0
917	atad5a	0	1	0	0	0	0	0	0	0	0	0	0	0	0	0	0	0	0	0
918	atat1	0	0	0	0	0	0	0	0	0	0	0	0	1	0	0	0	0	0	0
919	atcaya	0	0	0	0	0	0	0	0	0	0	0	0	1	0	0	0	0	0	0
920	atcayb	0	0	0	0	0	0	0	0	0	0	0	0	1	0	0	0	0	0	0
921	atf1	0	0	0	0	0	0	0	0	0	0	0	0	0	0	0	1	0	0	0
922	atf2	0	0	0	0	0	0	0	0	0	0	0	0	0	0	0	1	0	0	0
923	atf3	0	0	0	1	0	0	0	0	0	0	0	0	0	0	0	0	0	0	0
924	atf4a	0	0	0	0	0	0	0	0	1	0	0	0	0	0	0	0	0	0	0
925	atf4b	0	0	0	0	0	0	0	0	0	0	0	0	0	0	0	0	0	0	1
926	atf5a	0	0	0	0	0	0	0	0	0	0	0	0	0	0	0	0	0	0	1
927	atf5b	0	0	0	0	0	0	0	0	0	0	0	0	0	0	0	0	0	0	1
928	atf6	0	0	0	0	0	0	0	0	0	0	0	0	0	0	0	0	0	0	1
929	atf7a	0	0	0	0	0	0	0	0	0	0	0	0	0	0	0	1	0	0	0
930	atf7b	0	0	0	0	1	0	0	0	0	0	0	0	0	0	0	0	0	0	0
931	atf7ip	0	1	0	0	0	0	0	0	0	0	0	0	0	0	0	0	0	0	0
932	atg101	0	0	0	0	0	0	0	0	0	0	0	0	0	0	0	1	0	0	0
933	atg12	0	0	0	0	0	0	0	0	0	0	0	0	0	0	0	0	0	0	1
934	atg13	0	0	0	0	0	0	0	0	0	0	0	0	0	0	0	1	0	0	0
935	atg16l1	0	1	0	0	0	0	0	0	0	0	0	0	0	0	0	0	0	0	0
936	atg3	0	0	0	0	0	0	0	0	0	0	0	0	0	0	0	0	1	0	0
937	atg4b	0	0	0	0	0	0	0	0	0	0	0	0	0	0	1	0	0	0	0
938	atg4c	0	0	0	0	0	0	0	0	0	0	0	0	0	0	0	1	0	0	0
939	atg4da	0	0	0	0	0	0	0	0	0	0	0	0	0	0	0	0	0	0	1
940	atg4db	0	0	0	0	0	0	0	0	0	0	0	0	0	0	1	0	0	0	0
941	atg5	0	0	0	0	0	0	0	0	0	0	0	0	0	0	0	1	0	0	0
942	atg7	0	0	0	0	0	0	0	0	0	0	0	0	0	0	1	0	0	0	0
943	atg9a	0	0	0	0	0	0	0	0	0	0	0	0	0	0	0	0	0	0	1
944	atg9b	0	0	0	0	0	0	0	0	0	0	0	0	0	0	0	0	1	0	0
945	atic	0	0	0	0	0	0	0	0	0	0	0	0	0	0	0	0	1	0	0
946	atl1	0	0	0	0	0	0	0	0	0	0	0	0	1	0	0	0	0	0	0
947	atl2	0	0	0	0	0	0	0	0	0	0	0	0	0	0	0	1	0	0	0
948	atl3	0	0	0	0	0	0	0	0	0	0	0	0	0	0	0	0	1	0	0
949	atmin	0	0	0	0	0	0	0	0	0	0	0	0	0	0	0	1	0	0	0
950	atn1	0	0	0	0	0	0	0	0	0	0	0	0	1	0	0	0	0	0	0
951	atoh1a	0	0	0	0	0	0	0	0	0	0	0	0	0	1	0	0	0	0	0
952	atoh1b	0	0	0	0	0	0	0	0	0	0	0	0	1	0	0	0	0	0	0
953	atoh1c	1	0	0	0	0	0	0	0	0	0	0	0	0	0	0	0	0	0	0
954	atoh7	0	0	0	0	1	0	0	0	0	0	0	0	0	0	0	0	0	0	0
955	atox1	0	0	0	0	0	0	0	0	0	0	0	0	0	0	0	0	1	0	0
956	atp10a	0	0	0	0	0	0	0	0	0	0	0	0	0	0	0	1	0	0	0
957	atp10b	0	0	0	0	0	0	0	0	0	0	0	0	0	0	1	0	0	0	0
958	atp10d	0	0	1	0	0	0	0	0	0	0	0	0	0	0	0	0	0	0	0
959	atp11a	0	0	0	0	0	0	0	0	0	0	0	0	0	0	0	0	1	0	0
960	atp11c	0	0	0	0	0	0	0	0	0	0	0	0	0	0	0	0	0	1	0
961	atp13a1	0	0	0	0	0	0	0	0	0	0	0	0	0	0	0	1	0	0	0
962	atp13a2	0	0	0	0	0	0	0	0	1	0	0	0	0	0	0	0	0	0	0
963	atp13a3	0	0	0	0	0	0	0	0	0	0	0	0	0	0	0	0	0	1	0
964	atp1a1b	0	0	0	0	0	0	1	0	0	0	0	0	0	0	0	0	0	0	0
965	atp1a2a	0	0	0	0	0	0	0	0	0	0	0	1	0	0	0	0	0	0	0
966	atp1a3a	0	0	0	0	1	0	0	0	0	0	0	0	0	0	0	0	0	0	0
967	atp1b1a	0	0	0	0	0	0	0	0	0	0	0	0	0	0	0	0	0	1	0
968	atp1b1b	0	0	0	0	0	0	0	0	1	0	0	0	0	0	0	0	0	0	0
969	atp1b2b	0	0	0	0	0	0	0	0	0	0	0	0	0	1	0	0	0	0	0
970	atp1b3a	0	0	0	0	0	0	0	0	0	0	0	0	1	0	0	0	0	0	0
971	atp1b3b	0	1	0	0	0	0	0	0	0	0	0	0	0	0	0	0	0	0	0
972	atp1b4	0	0	0	0	0	0	1	0	0	0	0	0	0	0	0	0	0	0	0
973	atp23	0	0	0	0	0	0	0	0	0	0	0	0	0	0	0	1	0	0	0
974	atp2a1	0	0	0	0	0	0	0	0	0	0	0	1	0	0	0	0	0	0	0
975	atp2a1l	0	0	0	0	0	0	0	0	0	0	0	1	0	0	0	0	0	0	0
976	atp2a2b	0	1	0	0	0	0	0	0	0	0	0	0	0	0	0	0	0	0	0
977	atp2a3	0	0	0	0	0	0	0	0	1	0	0	0	0	0	0	0	0	0	0
978	atp2b2	0	0	0	0	0	0	0	0	0	0	0	0	0	0	0	0	0	0	1
979	atp2b3b	0	0	0	0	0	0	0	0	0	0	0	0	1	0	0	0	0	0	0
981	atp2c1	0	0	0	0	0	0	0	0	0	0	0	0	0	0	0	0	0	0	1
982	atp5f1b	0	0	0	0	0	0	0	0	0	0	0	0	0	0	0	0	0	1	0
983	atp5f1c	0	0	0	0	0	0	0	0	0	0	0	0	0	0	0	0	0	1	0
984	atp5f1d	0	0	0	0	0	0	0	0	0	0	0	0	0	0	0	0	0	1	0
985	atp5f1e	0	0	0	0	0	0	0	0	0	0	0	0	0	0	0	0	0	1	0
986	atp5fa1	0	0	0	0	0	0	0	0	0	0	0	0	0	0	0	0	0	1	0
987	atp5fa1	0	0	0	0	0	0	0	0	0	0	0	0	0	0	0	0	0	1	0
988	atp5if1a	0	0	0	0	0	0	0	0	0	0	0	0	0	0	0	0	0	1	0
989	atp5if1b	0	0	0	0	0	0	0	0	1	0	0	0	0	0	0	0	0	0	0
990	atp5l	0	0	0	0	0	0	0	0	0	0	0	0	0	0	0	0	0	1	0
991	atp5mc3b	0	0	0	0	0	0	0	0	0	0	0	0	0	0	0	0	0	1	0
992	atp5md	0	0	0	0	0	0	0	0	0	0	0	0	0	0	0	0	0	1	0
993	atp5mea	0	0	0	0	0	0	0	0	0	0	0	0	0	0	0	0	0	1	0
994	atp5mf	0	0	0	0	0	0	0	0	0	0	0	0	0	0	0	0	0	1	0
995	atp5pb	0	0	0	0	0	0	0	0	0	0	0	0	0	0	0	0	0	1	0
996	atp5pd	0	0	0	0	0	0	0	0	0	0	0	0	0	0	0	0	0	1	0
997	atp5pf	0	0	0	0	0	0	0	0	0	0	0	0	0	0	0	0	0	1	0
998	atp5po	0	0	0	0	0	0	0	0	0	0	0	0	0	0	0	0	0	1	0
999	atp6ap1a	0	0	0	0	1	0	0	0	0	0	0	0	0	0	0	0	0	0	0
1000	atp6ap1b	0	0	0	0	0	0	0	0	1	0	0	0	0	0	0	0	0	0	0
1001	atp6ap1lb	0	0	0	0	1	0	0	0	0	0	0	0	0	0	0	0	0	0	0
1002	atp6ap2	0	0	0	0	0	0	0	0	1	0	0	0	0	0	0	0	0	0	0
1003	atp6v0a1a	0	0	0	0	0	0	0	0	1	0	0	0	0	0	0	0	0	0	0
1004	atp6v0a1b	0	0	0	0	0	0	0	0	0	0	0	0	1	0	0	0	0	0	0
1005	atp6v0a2a	0	0	0	0	0	0	0	0	0	0	0	0	1	0	0	0	0	0	0
1006	atp6v0a2b	0	0	0	0	0	0	0	0	0	0	0	0	0	0	0	0	1	0	0
1007	atp6v0b	0	0	0	0	0	0	0	0	1	0	0	0	0	0	0	0	0	0	0
1008	atp6v0ca	0	0	0	0	0	0	0	0	1	0	0	0	0	0	0	0	0	0	0
1009	atp6v0d1	0	0	0	0	0	0	0	0	1	0	0	0	0	0	0	0	0	0	0
1011	atp6v1ab	0	0	0	0	0	0	0	0	0	0	0	0	0	0	0	0	1	0	0
1012	atp6v1ba	0	0	0	0	0	0	0	0	1	0	0	0	0	0	0	0	0	0	0
1013	atp6v1c1a	0	0	0	0	1	0	0	0	0	0	0	0	0	0	0	0	0	0	0
1014	atp6v1c1b	0	0	0	0	0	0	0	0	1	0	0	0	0	0	0	0	0	0	0
1015	atp6v1c2	0	0	0	0	0	0	0	0	0	0	0	0	0	1	0	0	0	0	0
1016	atp6v1d	0	0	0	0	0	0	0	0	0	0	0	0	0	0	0	0	1	0	0
1017	atp6v1e1a	0	0	0	0	0	0	0	0	0	0	0	0	0	0	0	0	0	0	1
1018	atp6v1e1b	0	0	0	0	0	0	0	0	1	0	0	0	0	0	0	0	0	0	0
1019	atp6v1f	0	0	0	0	0	0	0	0	0	0	0	0	0	0	0	0	1	0	0
1020	atp6v1g1	0	0	0	0	0	0	0	0	1	0	0	0	0	0	0	0	0	0	0
1021	atp6v1h	0	0	0	0	0	0	0	0	1	0	0	0	0	0	0	0	0	0	0
1022	atp7a	0	0	0	0	0	0	0	0	0	0	0	0	0	0	0	0	1	0	0
1023	atp7b	0	0	0	0	0	0	0	0	0	0	0	0	0	0	0	0	1	0	0
1024	atp8a1	0	0	0	0	0	0	0	0	0	0	0	0	1	0	0	0	0	0	0
1025	atp8a2	0	0	0	0	0	0	0	0	0	0	0	0	0	0	0	1	0	0	0
1026	atp8b1	0	0	0	0	0	0	0	0	0	0	0	0	0	0	1	0	0	0	0
1027	atp8b2	0	0	0	0	0	0	0	0	0	0	0	0	1	0	0	0	0	0	0
1028	atp8b3	0	0	0	0	0	0	0	0	0	0	0	0	0	0	0	0	0	0	1
1029	atp8b5a	0	0	0	0	0	0	0	0	0	0	1	0	0	0	0	0	0	0	0
1030	atp9b	0	0	0	0	1	0	0	0	0	0	0	0	0	0	0	0	0	0	0
1031	atpaf1	0	0	0	0	0	0	0	0	0	0	0	0	0	0	0	1	0	0	0
1032	atpaf2	0	0	0	0	0	0	0	0	0	0	0	0	0	0	0	1	0	0	0
1034	atpv0e2	0	0	0	0	1	0	0	0	0	0	0	0	0	0	0	0	0	0	0
1035	atr	0	0	0	0	0	0	0	0	0	0	0	0	0	0	0	0	1	0	0
1036	atraid	0	0	0	0	0	0	1	0	0	0	0	0	0	0	0	0	0	0	0
1037	atrn	0	0	0	0	0	0	0	0	0	1	0	0	0	0	0	0	0	0	0
1038	atrnl1a	0	0	0	0	1	0	0	0	0	0	0	0	0	0	0	0	0	0	0
1039	atrnl1b	0	0	0	0	0	0	0	0	0	0	0	0	1	0	0	0	0	0	0
1040	atrx	0	0	0	0	0	0	0	0	0	0	0	0	1	0	0	0	0	0	0
1041	atxn10	0	0	0	0	1	0	0	0	0	0	0	0	0	0	0	0	0	0	0
1042	atxn1a	0	0	0	0	0	0	0	0	0	0	0	0	0	1	0	0	0	0	0
1043	atxn1b	0	0	0	0	0	0	0	0	0	0	0	0	1	0	0	0	0	0	0
1044	atxn1l	0	0	0	0	0	0	0	0	0	0	0	0	0	0	0	1	0	0	0
1045	atxn2	0	0	0	0	0	0	0	0	0	0	1	0	0	0	0	0	0	0	0
1046	atxn2l	0	0	0	0	0	0	0	0	0	0	0	0	0	0	0	1	0	0	0
1047	atxn3	0	0	0	0	0	0	0	0	0	0	0	0	0	0	0	1	0	0	0
1048	atxn7l2a	0	0	0	0	0	0	0	0	0	0	0	0	1	0	0	0	0	0	0
1049	atxn7l2b	0	1	0	0	0	0	0	0	0	0	0	0	0	0	0	0	0	0	0
1050	auh	0	0	0	0	0	0	0	0	0	0	0	0	0	0	0	0	0	1	0
1051	aup1	0	0	0	0	0	0	0	0	0	0	0	0	0	0	0	1	0	0	0
1052	aurka	0	1	0	0	0	0	0	0	0	0	0	0	0	0	0	0	0	0	0
1053	aurkb	0	0	0	0	0	0	0	0	0	0	0	0	0	0	0	1	0	0	0
1054	auts2a	0	0	0	0	0	0	0	0	0	0	0	0	1	0	0	0	0	0	0
1055	aven	0	0	0	0	0	0	0	0	0	0	0	0	0	0	0	1	0	0	0
1056	avil	0	0	0	0	0	0	0	0	0	0	0	0	0	0	0	0	0	0	1
1057	avl9	0	0	0	0	0	0	0	0	0	0	0	0	0	0	0	0	0	0	1
1058	avp	0	0	0	0	0	0	0	0	0	0	0	0	1	0	0	0	0	0	0
1059	avpr1ab	0	0	0	0	0	0	0	0	0	0	1	0	0	0	0	0	0	0	0
1060	avpr2ab	0	0	0	0	0	0	0	0	0	0	0	0	0	0	0	0	0	1	0
1061	axdnd1	0	0	0	0	0	0	0	0	0	0	0	0	0	1	0	0	0	0	0
1062	axin1	0	1	0	0	0	0	0	0	0	0	0	0	0	0	0	0	0	0	0
1063	axin2	0	0	0	0	0	0	0	0	0	1	0	0	0	0	0	0	0	0	0
1064	azi2	0	1	0	0	0	0	0	0	0	0	0	0	0	0	0	0	0	0	0
1065	azin1a	0	0	0	0	0	0	0	1	0	0	0	0	0	0	0	0	0	0	0
1066	azin1b	0	0	0	0	0	0	0	0	0	0	0	0	0	0	0	0	0	1	0
1067	b3galnt2	0	0	0	0	0	0	0	0	0	0	0	0	0	0	0	1	0	0	0
1068	b3galt1a	0	0	0	0	0	0	0	0	0	0	0	0	1	0	0	0	0	0	0
1069	b3galt2	0	0	0	0	1	0	0	0	0	0	0	0	0	0	0	0	0	0	0
1070	b3galt6	0	0	0	0	0	0	0	0	0	0	0	0	0	0	0	1	0	0	0
1071	b3gat1a	0	0	0	0	0	0	0	0	0	0	0	0	1	0	0	0	0	0	0
1072	b3gat1b	0	0	0	0	0	0	0	0	0	0	0	0	0	0	0	0	0	0	1
1073	b3gat2	0	0	0	0	0	0	1	0	0	0	0	0	0	0	0	0	0	0	0
1074	b3gat3	0	1	0	0	0	0	0	0	0	0	0	0	0	0	0	0	0	0	0
1075	b3glcta	0	0	0	0	0	0	0	0	0	0	1	0	0	0	0	0	0	0	0
1076	b3glctb	0	0	0	0	0	0	0	0	0	0	0	0	0	0	0	1	0	0	0
1077	b3gnt2a	0	0	0	0	0	0	0	0	0	0	0	0	0	0	0	0	0	0	1
1078	b3gnt2b	0	0	0	0	0	0	0	0	0	0	0	0	0	0	0	0	0	1	0
1079	b3gnt2l	0	0	0	0	0	0	0	0	1	0	0	0	0	0	0	0	0	0	0
1080	b3gnt5a	0	0	0	0	0	0	0	0	1	0	0	0	0	0	0	0	0	0	0
1081	b3gnt5b	1	0	0	0	0	0	0	0	0	0	0	0	0	0	0	0	0	0	0
1082	b3gnt7	0	0	0	0	0	0	0	0	1	0	0	0	0	0	0	0	0	0	0
1083	b3gnt7l	1	0	0	0	0	0	0	0	0	0	0	0	0	0	0	0	0	0	0
1084	b3gnt9	0	0	0	0	0	0	0	0	0	1	0	0	0	0	0	0	0	0	0
1085	b3gntl1	0	1	0	0	0	0	0	0	0	0	0	0	0	0	0	0	0	0	0
1086	b4galnt1a	0	0	0	0	0	0	0	0	0	0	0	0	0	0	0	0	0	0	1
1087	b4galnt1b	0	0	0	0	0	0	0	0	0	0	0	0	0	0	0	0	0	0	1
1088	b4galnt3b	0	0	0	0	0	0	0	0	0	0	0	0	0	0	0	0	0	0	1
1089	b4galnt4a	0	0	0	0	1	0	0	0	0	0	0	0	0	0	0	0	0	0	0
1090	b4galt1l	0	0	0	0	0	0	0	0	0	0	0	0	0	0	1	0	0	0	0
1091	b4galt2	0	0	0	0	0	0	0	0	0	0	0	0	1	0	0	0	0	0	0
1092	b4galt3	0	0	0	0	0	0	0	0	0	0	0	0	0	0	0	1	0	0	0
1093	b4galt4	0	0	0	0	0	0	0	0	1	0	0	0	0	0	0	0	0	0	0
1094	b4galt5	0	0	0	0	0	0	0	0	0	0	0	0	0	0	0	0	1	0	0
1095	b4galt6	0	0	0	0	0	0	0	0	0	0	0	0	0	0	0	1	0	0	0
1096	b4galt7	0	1	0	0	0	0	0	0	0	0	0	0	0	0	0	0	0	0	0
1097	b4gat1	0	0	0	0	0	0	0	0	0	0	0	0	1	0	0	0	0	0	0
1098	b9d1	0	0	0	0	0	0	0	0	0	0	0	0	0	0	0	0	0	0	1
1099	baalcb	0	0	0	0	0	0	0	0	0	0	0	0	1	0	0	0	0	0	0
1100	babam1	0	0	0	0	0	0	0	0	0	0	0	0	0	0	0	0	0	0	1
1101	babam2	0	0	0	0	0	0	0	0	0	0	0	0	0	0	0	1	0	0	0
1102	bace1	0	0	0	0	0	0	0	0	0	0	0	0	1	0	0	0	0	0	0
1103	bace2	0	0	0	0	0	0	0	0	0	0	0	0	0	0	0	0	1	0	0
1104	bach1a	0	0	0	0	0	0	0	0	0	0	0	0	0	0	0	0	1	0	0
1105	bach2b	0	0	0	0	0	0	0	0	0	0	0	0	1	0	0	0	0	0	0
1106	bag1	0	0	0	0	0	0	0	0	0	0	0	0	0	0	0	1	0	0	0
1107	bag2	0	0	0	0	0	0	0	0	0	0	1	0	0	0	0	0	0	0	0
1108	bag3	0	0	0	0	0	0	0	0	0	0	0	0	0	0	0	0	0	1	0
1109	bag4	0	1	0	0	0	0	0	0	0	0	0	0	0	0	0	0	0	0	0
1110	bag5	0	0	0	0	0	0	0	1	0	0	0	0	0	0	0	0	0	0	0
1111	bag6	0	0	0	0	0	0	0	0	0	0	0	0	0	0	0	1	0	0	0
1112	bag6l	0	0	0	0	1	0	0	0	0	0	0	0	0	0	0	0	0	0	0
1113	bahcc1a	0	0	0	0	0	0	0	0	0	0	0	0	1	0	0	0	0	0	0
1114	bahcc1b	0	0	0	0	0	0	0	0	0	0	0	0	1	0	0	0	0	0	0
1115	bahd1	0	0	0	0	0	0	0	0	0	0	0	0	0	0	0	0	0	0	1
1116	baiap2a	0	0	0	0	0	0	0	0	0	0	0	0	0	0	1	0	0	0	0
1117	baiap2b	0	0	0	0	1	0	0	0	0	0	0	0	0	0	0	0	0	0	0
1118	baiap2l1a	0	0	0	0	0	0	0	0	0	0	0	0	0	0	1	0	0	0	0
1119	baiap2l1b	0	0	0	0	0	0	0	0	0	0	0	0	0	0	0	0	0	0	1
1120	baiap2l2a	0	0	0	0	0	0	0	0	0	0	0	0	0	0	0	0	0	1	0
1121	baiap2l2b	0	0	0	0	0	0	0	0	0	0	0	0	0	1	0	0	0	0	0
1122	baiap3	0	0	0	0	0	0	0	0	0	0	0	0	1	0	0	0	0	0	0
1123	bambia	0	0	0	0	0	0	0	0	0	0	1	0	0	0	0	0	0	0	0
1124	banf1	0	1	0	0	0	0	0	0	0	0	0	0	0	0	0	0	0	0	0
1125	banp	0	0	0	0	1	0	0	0	0	0	0	0	0	0	0	0	0	0	0
1126	banp	0	0	0	0	1	0	0	0	0	0	0	0	0	0	0	0	0	0	0
1127	bap1	0	1	0	0	0	0	0	0	0	0	0	0	0	0	0	0	0	0	0
1128	bard1	0	1	0	0	0	0	0	0	0	0	0	0	0	0	0	0	0	0	0
1129	barhl1a	0	0	0	0	0	0	0	0	0	0	0	0	1	0	0	0	0	0	0
1130	barhl2	0	0	0	0	0	0	0	0	0	0	0	0	1	0	0	0	0	0	0
1131	barx1	0	0	0	0	0	0	0	0	0	1	0	0	0	0	0	0	0	0	0
1132	barx2	0	0	0	1	0	0	0	0	0	0	0	0	0	0	0	0	0	0	0
1133	basp1	0	0	0	0	0	0	0	0	0	0	0	0	1	0	0	0	0	0	0
1134	batf	0	1	0	0	0	0	0	0	0	0	0	0	0	0	0	0	0	0	0
1135	batf3	0	0	0	0	0	0	0	0	0	0	0	0	0	0	0	1	0	0	0
1136	baxb	0	0	0	0	0	0	0	0	0	0	0	0	0	0	0	0	1	0	0
1137	baz1b	0	1	0	0	0	0	0	0	0	0	0	0	0	0	0	0	0	0	0
1138	bbip1	0	0	0	0	1	0	0	0	0	0	0	0	0	0	0	0	0	0	0
1139	bbox1	0	0	1	0	0	0	0	0	0	0	0	0	0	0	0	0	0	0	0
1140	bbs1	0	0	0	0	1	0	0	0	0	0	0	0	0	0	0	0	0	0	0
1141	bbs12	0	0	0	0	0	0	0	0	0	0	0	0	0	0	0	0	0	0	1
1142	bbs2	0	0	0	0	0	0	0	0	0	0	0	0	0	0	0	0	0	0	1
1143	bbs4	0	0	0	0	0	0	0	0	0	0	0	0	0	0	0	0	0	0	1
1144	bbs5	0	0	0	0	0	0	0	0	0	0	0	0	0	0	0	0	0	0	1
1145	bbs7	0	0	0	0	0	0	0	0	0	0	0	0	0	0	0	0	0	0	1
1146	bbs9	0	0	0	0	1	0	0	0	0	0	0	0	0	0	0	0	0	0	0
1147	bbx	0	0	0	0	0	0	0	0	0	0	0	0	0	0	0	1	0	0	0
1148	bcam	0	0	0	0	0	1	0	0	0	0	0	0	0	0	0	0	0	0	0
1149	bcan	0	0	0	0	0	0	1	0	0	0	0	0	0	0	0	0	0	0	0
1150	bcap29	0	0	0	0	0	0	0	0	0	0	0	0	0	0	0	1	0	0	0
1151	bcap31	0	0	0	0	0	0	0	0	0	0	0	0	0	0	0	1	0	0	0
1152	bcar1	0	0	0	0	0	1	0	0	0	0	0	0	0	0	0	0	0	0	0
1153	bcar3	0	0	0	0	0	0	0	0	0	0	0	0	0	0	1	0	0	0	0
1154	bcas2	0	1	0	0	0	0	0	0	0	0	0	0	0	0	0	0	0	0	0
1155	bcas3	0	1	0	0	0	0	0	0	0	0	0	0	0	0	0	0	0	0	0
1156	bcat1	0	0	0	0	1	0	0	0	0	0	0	0	0	0	0	0	0	0	0
1157	bcat2	0	1	0	0	0	0	0	0	0	0	0	0	0	0	0	0	0	0	0
1158	bccip	0	0	0	0	0	0	0	0	0	0	0	0	0	0	0	1	0	0	0
1159	bcdin3d	0	1	0	0	0	0	0	0	0	0	0	0	0	0	0	0	0	0	0
1160	bckdha	0	1	0	0	0	0	0	0	0	0	0	0	0	0	0	0	0	0	0
1161	bckdhb	0	0	0	0	0	0	0	0	0	0	0	0	0	0	0	0	0	1	0
1162	bckdk	0	1	0	0	0	0	0	0	0	0	0	0	0	0	0	0	0	0	0
1163	bcl10	0	0	0	0	0	0	0	0	0	0	0	0	0	0	1	0	0	0	0
1164	bcl11aa	0	0	0	0	0	0	0	0	0	0	0	0	1	0	0	0	0	0	0
1165	bcl11ab	0	0	0	0	0	0	0	0	0	0	0	0	0	0	1	0	0	0	0
1166	bcl2b	0	0	0	0	0	0	0	0	0	0	0	0	0	0	0	0	0	0	1
1167	bcl2l1	0	0	0	0	0	0	0	0	0	0	0	0	0	0	0	1	0	0	0
1168	bcl2l10	0	0	0	0	1	0	0	0	0	0	0	0	0	0	0	0	0	0	0
1169	bcl2l13	0	0	0	0	1	0	0	0	0	0	0	0	0	0	0	0	0	0	0
1170	bcl3	0	0	0	1	0	0	0	0	0	0	0	0	0	0	0	0	0	0	0
1171	bcl6aa	0	0	0	0	1	0	0	0	0	0	0	0	0	0	0	0	0	0	0
1172	bcl6ab	0	0	0	0	0	0	0	0	0	0	0	0	0	0	1	0	0	0	0
1173	bcl6b	0	0	0	0	0	0	0	1	0	0	0	0	0	0	0	0	0	0	0
1174	bcl7a	0	1	0	0	0	0	0	0	0	0	0	0	0	0	0	0	0	0	0
1175	bcl7bb	0	1	0	0	0	0	0	0	0	0	0	0	0	0	0	0	0	0	0
1176	bcl9	0	0	0	0	0	0	0	0	0	0	0	0	1	0	0	0	0	0	0
1177	bcl9l	0	0	0	0	0	0	0	0	1	0	0	0	0	0	0	0	0	0	0
1178	bco1	0	0	0	0	0	0	0	0	0	0	0	0	0	0	0	0	1	0	0
1179	bco1l	0	0	1	0	0	0	0	0	0	0	0	0	0	0	0	0	0	0	0
1180	bco2a	0	1	0	0	0	0	0	0	0	0	0	0	0	0	0	0	0	0	0
1181	bco2b	0	0	0	0	0	0	0	0	0	0	0	0	0	0	0	0	0	1	0
1182	bco2l	0	0	1	0	0	0	0	0	0	0	0	0	0	0	0	0	0	0	0
1183	bcor	0	0	0	0	0	0	0	0	0	0	0	0	1	0	0	0	0	0	0
1184	bcor	0	0	0	0	0	0	0	0	0	0	0	0	1	0	0	0	0	0	0
1185	bcorl1	0	0	0	0	0	0	0	0	0	0	0	0	1	0	0	0	0	0	0
1186	bcr	0	0	0	0	0	0	0	0	0	0	0	0	1	0	0	0	0	0	0
1187	bcs1l	0	0	0	0	0	0	0	0	0	0	0	0	0	0	0	1	0	0	0
1188	bdh1	0	0	0	0	0	0	0	0	0	0	0	0	0	0	0	0	0	1	0
1189	bdh2	0	0	0	0	0	0	0	0	0	0	0	0	0	0	0	0	0	0	1
1190	bdkrb1	0	0	0	0	0	0	0	0	0	0	1	0	0	0	0	0	0	0	0
1191	bdnf	0	0	0	0	0	0	0	0	0	0	0	0	0	0	0	0	0	0	1
1192	becn1	0	0	0	0	0	0	0	0	0	0	0	0	0	0	0	0	1	0	0
1193	bend3	0	0	0	0	0	0	0	0	0	0	0	0	0	0	0	0	1	0	0
1194	bend5	0	0	0	0	0	0	0	0	0	0	0	0	0	0	0	1	0	0	0
1195	best1	0	0	0	0	1	0	0	0	0	0	0	0	0	0	0	0	0	0	0
1196	best2	0	0	0	0	0	0	1	0	0	0	0	0	0	0	0	0	0	0	0
1197	best4	0	0	1	0	0	0	0	0	0	0	0	0	0	0	0	0	0	0	0
1198	bet1	0	0	0	0	0	0	0	0	0	0	0	0	0	0	0	1	0	0	0
1199	bfsp2	0	0	0	0	1	0	0	0	0	0	0	0	0	0	0	0	0	0	0
1200	bgnb	0	0	0	0	0	0	0	0	0	0	1	0	0	0	0	0	0	0	0
1201	bhlha15	1	0	0	0	0	0	0	0	0	0	0	0	0	0	0	0	0	0	0
1202	bhlha9	0	0	0	0	0	1	0	0	0	0	0	0	0	0	0	0	0	0	0
1203	bhlhe22	0	0	0	0	1	0	0	0	0	0	0	0	0	0	0	0	0	0	0
1204	bhlhe23	0	0	0	0	1	0	0	0	0	0	0	0	0	0	0	0	0	0	0
1205	bhlhe40	0	0	0	0	0	0	0	0	0	0	0	0	0	0	0	0	1	0	0
1206	bhlhe41	0	0	0	0	0	0	0	0	0	0	0	0	0	0	0	0	1	0	0
1207	bhlhe41	0	0	0	0	0	0	0	0	0	0	0	0	0	0	0	0	1	0	0
1208	bhmt	0	0	1	0	0	0	0	0	0	0	0	0	0	0	0	0	0	0	0
1209	bicc1a	0	0	0	0	0	0	0	0	0	1	0	0	0	0	0	0	0	0	0
1210	bicc2	0	0	0	0	0	0	1	0	0	0	0	0	0	0	0	0	0	0	0
1211	bicd1a	0	0	0	0	0	0	0	0	0	0	0	0	1	0	0	0	0	0	0
1212	bicd2	0	0	0	0	0	0	1	0	0	0	0	0	0	0	0	0	0	0	0
1213	bicdl1	0	0	0	0	1	0	0	0	0	0	0	0	0	0	0	0	0	0	0
1214	bicdl2	0	0	0	0	0	0	0	0	0	0	0	0	0	1	0	0	0	0	0
1215	bicral	0	0	0	0	0	0	0	0	0	0	0	0	0	0	0	1	0	0	0
1216	bin1a	0	0	0	0	0	0	0	0	0	0	0	0	1	0	0	0	0	0	0
1217	bin1b	0	0	0	0	0	0	0	0	0	0	0	1	0	0	0	0	0	0	0
1218	bin2a	0	0	0	0	0	0	0	0	0	0	0	0	0	0	0	0	0	1	0
1219	bin2b	0	0	0	0	0	0	0	0	0	0	0	0	0	0	0	1	0	0	0
1220	bin3	0	0	0	0	0	0	0	0	0	0	0	0	0	0	0	1	0	0	0
1221	birc2	0	0	0	0	0	0	0	0	0	0	0	0	0	0	0	0	0	1	0
1222	birc5a	0	0	0	0	0	0	0	0	0	0	0	0	0	0	0	1	0	0	0
1223	birc5b	0	1	0	0	0	0	0	0	0	0	0	0	0	0	0	0	0	0	0
1224	birc6	0	0	0	0	0	0	0	0	0	0	0	0	0	0	0	1	0	0	0
1225	birc7	0	0	0	0	0	0	0	0	0	0	0	0	0	0	0	0	1	0	0
1226	bivm	0	0	0	0	0	0	0	0	0	0	0	0	1	0	0	0	0	0	0
1227	blcap	0	1	0	0	0	0	0	0	0	0	0	0	0	0	0	0	0	0	0
1228	blk	0	0	0	0	0	0	0	0	0	0	0	0	0	0	0	0	1	0	0
1229	blm	0	1	0	0	0	0	0	0	0	0	0	0	0	0	0	0	0	0	0
1230	blmh	0	0	0	0	0	0	0	0	0	0	0	0	1	0	0	0	0	0	0
1231	bloc1s1	0	0	0	0	0	0	0	0	0	0	0	0	0	0	0	0	1	0	0
1232	bloc1s2	0	0	0	0	0	0	0	0	0	0	0	0	0	0	0	0	1	0	0
1233	bloc1s3	0	0	0	0	0	0	0	0	0	0	0	0	0	0	0	0	1	0	0
1234	bloc1s4	0	0	0	0	0	0	0	0	0	0	0	0	0	0	0	0	1	0	0
1235	bloc1s5	0	0	0	0	0	0	0	0	0	0	0	0	0	0	0	0	1	0	0
1236	bloc1s6	0	0	0	0	0	0	0	0	0	0	0	0	0	0	0	0	1	0	0
1237	blvra	0	0	0	0	0	0	0	1	0	0	0	0	0	0	0	0	0	0	0
1238	blvrb	0	0	0	0	0	0	0	1	0	0	0	0	0	0	0	0	0	0	0
1239	blzf1	0	1	0	0	0	0	0	0	0	0	0	0	0	0	0	0	0	0	0
1240	bmb	0	1	0	0	0	0	0	0	0	0	0	0	0	0	0	0	0	0	0
1241	bmi1a	0	0	0	0	0	0	0	0	0	0	0	0	0	0	0	1	0	0	0
1242	bmp10	0	0	0	0	0	0	0	0	0	0	1	0	0	0	0	0	0	0	0
1243	bmp10l	0	0	0	0	0	0	0	0	0	0	0	0	0	0	0	0	0	0	1
1244	bmp15	0	1	0	0	0	0	0	0	0	0	0	0	0	0	0	0	0	0	0
1245	bmp16	0	0	0	0	0	0	0	0	0	0	1	0	0	0	0	0	0	0	0
1246	bmp1a	0	0	0	0	0	1	0	0	0	0	0	0	0	0	0	0	0	0	0
1247	bmp1b	0	0	0	0	0	0	0	0	0	0	0	0	0	0	0	1	0	0	0
1248	bmp2b	0	0	0	0	0	0	0	0	0	0	1	0	0	0	0	0	0	0	0
1249	bmp2k	0	0	0	0	0	0	0	0	0	0	0	0	0	0	0	1	0	0	0
1250	bmp3	0	0	0	0	0	0	0	0	0	1	0	0	0	0	0	0	0	0	0
1251	bmp4	0	0	0	0	0	0	0	0	0	0	1	0	0	0	0	0	0	0	0
1252	bmp6	0	0	0	0	0	0	0	0	0	0	1	0	0	0	0	0	0	0	0
1253	bmp7a	0	1	0	0	0	0	0	0	0	0	0	0	0	0	0	0	0	0	0
1254	bmp8a	0	0	0	0	0	0	0	0	0	0	1	0	0	0	0	0	0	0	0
1255	bmper	0	0	0	0	0	0	0	0	0	1	0	0	0	0	0	0	0	0	0
1256	bmpr1aa	0	1	0	0	0	0	0	0	0	0	0	0	0	0	0	0	0	0	0
1257	bmpr1ba	0	0	0	0	0	0	0	0	0	0	0	1	0	0	0	0	0	0	0
1258	bmpr1bb	0	0	0	0	0	0	0	0	0	0	0	0	0	0	0	0	0	0	1
1259	bmpr2a	0	0	0	0	1	0	0	0	0	0	0	0	0	0	0	0	0	0	0
1260	bms1	0	1	0	0	0	0	0	0	0	0	0	0	0	0	0	0	0	0	0
1261	bmt2	0	1	0	0	0	0	0	0	0	0	0	0	0	0	0	0	0	0	0
1262	bnc2	0	0	0	0	0	0	0	0	0	0	1	0	0	0	0	0	0	0	0
1263	bnip1a	1	0	0	0	0	0	0	0	0	0	0	0	0	0	0	0	0	0	0
1264	bnip1b	0	0	0	0	0	0	0	0	0	0	0	0	0	0	0	1	0	0	0
1265	bnip2	0	0	0	0	0	0	0	0	0	0	0	0	0	0	0	1	0	0	0
1266	bnip3	0	0	0	0	0	0	0	0	0	0	0	0	1	0	0	0	0	0	0
1267	bnip3la	0	0	0	0	0	0	1	0	0	0	0	0	0	0	0	0	0	0	0
1268	bnip3lb	0	0	0	0	0	0	0	1	0	0	0	0	0	0	0	0	0	0	0
1269	bnipl	0	0	0	0	0	0	0	0	1	0	0	0	0	0	0	0	0	0	0
1270	boc	0	0	0	0	0	0	0	0	0	1	0	0	0	0	0	0	0	0	0
1271	boka	0	0	0	0	0	0	0	0	0	0	1	0	0	0	0	0	0	0	0
1272	bokb	0	0	0	0	0	0	0	0	0	0	0	0	0	0	0	1	0	0	0
1273	bola1	0	0	0	0	0	0	0	0	0	0	0	0	0	0	0	1	0	0	0
1274	bola3	0	0	0	0	0	0	0	0	0	0	0	0	0	0	0	0	0	1	0
1275	bop1	0	1	0	0	0	0	0	0	0	0	0	0	0	0	0	0	0	0	0
1276	bora	0	1	0	0	0	0	0	0	0	0	0	0	0	0	0	0	0	0	0
1277	borcs5	0	0	0	0	0	0	0	0	0	0	0	0	0	0	0	0	0	0	1
1278	borcs7	0	1	0	0	0	0	0	0	0	0	0	0	0	0	0	0	0	0	0
1279	borcs8	0	0	0	0	0	0	0	0	0	0	0	0	0	0	0	1	0	0	0
1280	bpgm	0	0	0	0	0	0	0	0	0	0	0	0	0	0	0	0	0	0	1
1281	bphl	0	1	0	0	0	0	0	0	0	0	0	0	0	0	0	0	0	0	0
1282	bpifcl	0	0	0	0	0	0	0	1	0	0	0	0	0	0	0	0	0	0	0
1283	bpnt1	0	0	1	0	0	0	0	0	0	0	0	0	0	0	0	0	0	0	0
1284	braf	0	0	0	0	0	0	0	0	0	0	0	0	1	0	0	0	0	0	0
1285	brap	0	0	0	0	0	0	0	0	0	0	0	0	0	0	0	1	0	0	0
1286	brat1	0	0	0	0	0	0	0	0	0	0	0	0	0	0	0	1	0	0	0
1287	brcc3	0	0	0	0	0	0	0	0	0	0	0	0	0	0	0	1	0	0	0
1288	brd1a	0	0	0	0	0	0	0	0	0	0	0	0	1	0	0	0	0	0	0
1289	brd1b	0	1	0	0	0	0	0	0	0	0	0	0	0	0	0	0	0	0	0
1290	brd2a	0	1	0	0	0	0	0	0	0	0	0	0	0	0	0	0	0	0	0
1291	brd3b	0	1	0	0	0	0	0	0	0	0	0	0	0	0	0	0	0	0	0
1292	brd4	0	1	0	0	0	0	0	0	0	0	0	0	0	0	0	0	0	0	0
1293	brd7	0	1	0	0	0	0	0	0	0	0	0	0	0	0	0	0	0	0	0
1294	brdt	0	0	0	0	0	0	0	0	0	0	0	0	0	0	0	1	0	0	0
1295	brf1b	0	0	0	0	0	0	0	0	0	0	0	0	0	0	0	1	0	0	0
1296	brf2	0	0	0	0	0	0	0	0	0	0	0	0	0	0	0	1	0	0	0
1297	bri3	0	0	0	0	0	0	0	0	0	0	0	0	0	0	0	0	1	0	0
1298	bri3bp	0	0	0	0	0	0	0	0	0	0	0	0	1	0	0	0	0	0	0
1299	bricd5	0	0	0	0	0	0	0	0	0	0	0	0	0	1	0	0	0	0	0
1300	brinp1	0	0	0	0	0	0	0	0	0	0	0	0	1	0	0	0	0	0	0
1301	brinp2	0	0	0	0	0	0	0	0	0	0	0	0	0	0	0	0	0	0	1
1302	brinp3a.1	0	0	0	0	0	0	0	0	0	0	0	0	1	0	0	0	0	0	0
1303	brinp3a.2	0	0	0	0	0	0	0	0	0	0	0	0	1	0	0	0	0	0	0
1304	brinp3b	0	0	0	0	0	0	0	0	0	0	0	0	1	0	0	0	0	0	0
1305	brip1	0	0	0	0	0	0	0	0	0	0	0	0	0	0	0	1	0	0	0
1306	brms1	0	0	0	0	0	0	0	0	0	0	0	0	0	0	0	0	0	0	1
1307	brms1lb	0	1	0	0	0	0	0	0	0	0	0	0	0	0	0	0	0	0	0
1308	brox	0	0	0	0	0	0	0	0	0	0	0	0	0	0	0	0	0	0	1
1309	brpf3a	0	0	0	0	0	0	0	0	0	0	0	0	0	0	0	0	0	0	1
1310	brpf3b	0	0	0	0	0	0	0	0	0	0	0	0	0	0	0	1	0	0	0
1311	brsk2b	0	0	0	0	1	0	0	0	0	0	0	0	0	0	0	0	0	0	0
1312	brwd1	0	1	0	0	0	0	0	0	0	0	0	0	0	0	0	0	0	0	0
1313	brwd3	0	1	0	0	0	0	0	0	0	0	0	0	0	0	0	0	0	0	0
1314	bsdc1	0	0	0	0	0	0	0	0	0	0	0	0	0	0	0	0	0	0	1
1315	bsg	0	0	0	0	0	0	0	0	0	0	0	0	0	0	0	1	0	0	0
1316	bsk146	0	0	0	0	0	0	0	0	0	0	0	0	1	0	0	0	0	0	0
1317	bsnb	0	0	0	0	0	0	0	0	0	0	0	0	1	0	0	0	0	0	0
1318	bsx	0	0	0	0	0	0	0	0	0	0	0	0	1	0	0	0	0	0	0
1319	btaf1	0	0	0	0	0	0	0	0	0	0	0	0	1	0	0	0	0	0	0
1320	btbd10a	0	0	0	0	1	0	0	0	0	0	0	0	0	0	0	0	0	0	0
1321	btbd10b	0	0	0	0	0	0	0	0	0	0	0	0	0	0	1	0	0	0	0
1322	btbd11b	0	0	0	0	0	0	0	0	0	0	0	0	0	0	0	0	0	1	0
1323	btbd17a	0	0	0	0	1	0	0	0	0	0	0	0	0	0	0	0	0	0	0
1324	btbd17b	0	0	0	0	1	0	0	0	0	0	0	0	0	0	0	0	0	0	0
1325	btbd2b	0	0	0	0	0	0	0	0	1	0	0	0	0	0	0	0	0	0	0
1326	btbd3a	0	1	0	0	0	0	0	0	0	0	0	0	0	0	0	0	0	0	0
1327	btbd3b	0	0	0	0	0	0	0	0	0	0	0	0	1	0	0	0	0	0	0
1328	btbd6b	0	0	0	0	0	0	0	0	0	0	0	0	0	1	0	0	0	0	0
1329	btbd7	0	0	0	0	0	0	0	0	0	0	0	0	0	0	0	1	0	0	0
1330	btbd9	0	0	0	0	1	0	0	0	0	0	0	0	0	0	0	0	0	0	0
1331	btc	0	0	0	0	0	0	0	0	0	0	0	0	0	1	0	0	0	0	0
1332	btd	0	0	0	0	0	0	0	0	0	0	0	0	0	1	0	0	0	0	0
1333	btf3l4	0	0	0	0	0	0	0	0	0	0	0	0	0	0	0	1	0	0	0
1334	btg1	0	0	0	0	1	0	0	0	0	0	0	0	0	0	0	0	0	0	0
1335	btg3	0	0	0	0	1	0	0	0	0	0	0	0	0	0	0	0	0	0	0
1336	btg4	0	1	0	0	0	0	0	0	0	0	0	0	0	0	0	0	0	0	0
1337	btk	0	0	0	0	0	0	0	1	0	0	0	0	0	0	0	0	0	0	0
1338	btr02	0	0	0	0	0	0	0	0	0	0	0	0	0	0	1	0	0	0	0
1339	btr12	0	1	0	0	0	0	0	0	0	0	0	0	0	0	0	0	0	0	0
1340	btr30	0	0	0	0	0	0	0	0	0	0	0	0	0	0	1	0	0	0	0
1341	bub1bb	0	1	0	0	0	0	0	0	0	0	0	0	0	0	0	0	0	0	0
1342	bub3	0	0	0	0	0	0	0	0	0	0	0	0	0	0	0	1	0	0	0
1344	bud23	0	0	0	0	0	0	0	0	0	0	0	1	0	0	0	0	0	0	0
1345	bud31	0	1	0	0	0	0	0	0	0	0	0	0	0	0	0	0	0	0	0
1346	bves	0	0	0	0	0	0	0	0	0	0	1	0	0	0	0	0	0	0	0
1347	bxdc2	0	0	0	0	0	0	0	0	0	0	0	0	0	0	0	1	0	0	0
1348	bysl	0	0	0	0	0	0	0	0	0	0	0	1	0	0	0	0	0	0	0
1349	bzw1b	0	1	0	0	0	0	0	0	0	0	0	0	0	0	0	0	0	0	0
1350	c19h1orf109	0	1	0	0	0	0	0	0	0	0	0	0	0	0	0	0	0	0	0
1351	c1d	0	0	0	0	0	0	0	0	0	0	0	0	0	0	0	1	0	0	0
1352	c1galt1a	0	0	0	0	0	0	0	0	0	0	0	0	0	0	0	1	0	0	0
1353	c1galt1b	0	0	0	0	0	0	0	0	0	0	0	0	0	0	1	0	0	0	0
1354	c1galt1c1	0	0	0	0	0	0	0	0	1	0	0	0	0	0	0	0	0	0	0
1355	c1qbp	0	0	0	0	0	0	0	0	0	0	0	1	0	0	0	0	0	0	0
1356	c1ql2	0	0	0	0	0	0	0	0	0	0	0	0	1	0	0	0	0	0	0
1357	c1ql3a	0	0	0	0	0	0	0	0	0	0	0	0	1	0	0	0	0	0	0
1358	c1ql3b	0	0	0	0	0	0	0	0	0	0	0	0	1	0	0	0	0	0	0
1359	c1ql3b	0	0	0	0	0	0	0	0	0	0	0	0	1	0	0	0	0	0	0
1360	c1ql4b	0	0	0	0	0	0	0	0	0	0	0	0	1	0	0	0	0	0	0
1361	c1qtnf12	0	0	0	0	0	0	0	0	0	0	1	0	0	0	0	0	0	0	0
1362	c1qtnf2	0	0	0	0	0	0	0	0	0	0	1	0	0	0	0	0	0	0	0
1363	c1qtnf4	0	0	0	0	0	0	0	0	0	0	0	0	1	0	0	0	0	0	0
1364	c1qtnf5	0	0	0	0	0	1	0	0	0	0	0	0	0	0	0	0	0	0	0
1365	c1qtnf6a	0	0	0	0	0	0	0	0	0	0	1	0	0	0	0	0	0	0	0
1366	c1qtnf6b	0	0	0	0	0	1	0	0	0	0	0	0	0	0	0	0	0	0	0
1367	c1qtnf7	0	0	0	0	0	0	0	0	0	0	0	0	0	0	0	0	0	0	1
1368	c1qtnf9	0	0	0	0	0	0	0	0	0	0	0	0	0	0	0	0	0	1	0
1369	c1r	0	0	0	0	0	0	0	0	0	0	0	0	0	0	0	0	0	0	1
1370	c1r	0	0	0	0	0	0	0	0	0	0	0	0	0	0	0	0	0	0	1
1371	c2cd2	0	0	0	0	0	0	0	0	0	0	0	0	0	0	0	0	1	0	0
1372	c2cd2l	0	0	0	0	0	0	0	0	0	0	0	0	0	0	0	0	0	0	1
1373	c2cd3	0	0	0	0	1	0	0	0	0	0	0	0	0	0	0	0	0	0	0
1374	c2cd4a	0	0	1	0	0	0	0	0	0	0	0	0	0	0	0	0	0	0	0
1375	c2cd5	0	1	0	0	0	0	0	0	0	0	0	0	0	0	0	0	0	0	0
1376	c3b.2	0	0	1	0	0	0	0	0	0	0	0	0	0	0	0	0	0	0	0
1377	c4b	0	0	1	0	0	0	0	0	0	0	0	0	0	0	0	0	0	0	0
1378	c6	0	0	0	0	0	0	0	0	0	0	1	0	0	0	0	0	0	0	0
1379	c7a	0	0	0	0	0	0	0	0	0	0	1	0	0	0	0	0	0	0	0
1380	c7b	0	0	0	0	0	0	1	0	0	0	0	0	0	0	0	0	0	0	0
1381	c8b	0	0	1	0	0	0	0	0	0	0	0	0	0	0	0	0	0	0	0
1382	c8g	0	0	1	0	0	0	0	0	0	0	0	0	0	0	0	0	0	0	0
1383	c9	0	0	1	0	0	0	0	0	0	0	0	0	0	0	0	0	0	0	0
1384	ca10a	0	0	0	0	0	0	0	0	0	0	0	0	1	0	0	0	0	0	0
1385	ca12	0	0	0	0	0	0	0	0	1	0	0	0	0	0	0	0	0	0	0
1386	ca14	0	0	0	0	0	0	1	0	0	0	0	0	0	0	0	0	0	0	0
1387	ca16b	0	0	0	0	0	0	0	0	0	0	0	0	0	0	0	0	0	0	1
1388	ca2	0	0	0	0	0	0	0	0	1	0	0	0	0	0	0	0	0	0	0
1389	ca4a	0	0	0	0	0	0	1	0	0	0	0	0	0	0	0	0	0	0	0
1390	ca4b	0	0	1	0	0	0	0	0	0	0	0	0	0	0	0	0	0	0	0
1391	ca4c	0	0	0	0	0	0	0	0	0	0	0	0	0	0	0	0	0	1	0
1392	ca5a	0	0	0	0	0	0	0	0	0	0	0	0	0	0	0	0	0	0	1
1393	ca6	0	0	0	0	0	1	0	0	0	0	0	0	0	0	0	0	0	0	0
1394	ca7	0	0	0	0	0	0	0	0	0	0	0	0	0	0	0	1	0	0	0
1395	ca8	1	0	0	0	0	0	0	0	0	0	0	0	0	0	0	0	0	0	0
1396	cab39	0	1	0	0	0	0	0	0	0	0	0	0	0	0	0	0	0	0	0
1397	cab39l	0	0	0	0	0	0	0	0	0	0	0	0	1	0	0	0	0	0	0
1398	cab39l1	0	0	0	0	0	0	0	0	0	0	0	0	0	0	1	0	0	0	0
1399	cab39l1	0	0	0	0	0	0	0	0	0	0	0	0	0	0	1	0	0	0	0
1400	cabin1	0	0	0	0	0	0	0	0	0	0	0	0	0	0	0	1	0	0	0
1401	cables1	0	0	0	0	0	0	0	0	0	0	0	0	0	0	0	0	0	1	0
1402	cables2b	0	0	0	0	0	0	0	0	0	0	1	0	0	0	0	0	0	0	0
1403	cabp1a	0	0	0	0	0	0	0	0	1	0	0	0	0	0	0	0	0	0	0
1404	cabp1b	0	0	0	0	0	0	0	0	0	0	0	0	0	1	0	0	0	0	0
1405	cabp2a	0	0	0	0	1	0	0	0	0	0	0	0	0	0	0	0	0	0	0
1406	cabp2b	0	0	0	0	0	0	0	0	0	0	0	0	0	1	0	0	0	0	0
1407	cabp4	0	0	0	0	1	0	0	0	0	0	0	0	0	0	0	0	0	0	0
1408	cabp5a	0	0	0	0	1	0	0	0	0	0	0	0	0	0	0	0	0	0	0
1409	cabp7b	0	0	0	0	0	0	0	0	0	0	0	0	1	0	0	0	0	0	0
1410	cabz01093075.1	0	0	0	0	0	0	0	0	0	0	0	0	0	0	0	0	0	1	0
1411	cachd1	0	0	0	0	0	0	0	0	0	1	0	0	0	0	0	0	0	0	0
1412	cacna1aa	0	0	0	0	0	0	0	0	0	0	0	0	1	0	0	0	0	0	0
1413	cacna1ab	0	0	0	0	0	0	0	0	0	0	0	0	1	0	0	0	0	0	0
1414	cacna1ba	0	0	0	0	0	0	0	0	0	0	0	0	0	0	0	0	0	0	1
1415	cacna1bb	0	0	0	0	0	0	0	0	0	0	0	0	1	0	0	0	0	0	0
1416	cacna1c	0	0	0	0	0	0	0	0	0	0	1	0	0	0	0	0	0	0	0
1417	cacna1da	0	0	0	0	0	0	0	0	0	0	0	0	0	1	0	0	0	0	0
1418	cacna1db	0	0	0	0	0	0	0	0	0	0	0	0	0	0	0	0	0	0	1
1419	cacna1eb	0	0	0	0	0	0	0	0	0	0	0	0	0	0	0	0	1	0	0
1420	cacna1g	0	0	0	0	0	0	0	0	0	1	0	0	0	0	0	0	0	0	0
1421	cacna1ha	0	0	0	0	1	0	0	0	0	0	0	0	0	0	0	0	0	0	0
1423	cacna1sb	0	0	0	0	0	0	0	0	0	0	0	1	0	0	0	0	0	0	0
1424	cacna2d1a	0	0	0	0	0	0	0	0	0	0	0	1	0	0	0	0	0	0	0
1425	cacna2d2a	0	0	0	0	0	0	0	0	0	0	0	0	1	0	0	0	0	0	0
1426	cacna2d2b	0	0	0	0	0	0	0	0	0	0	0	0	1	0	0	0	0	0	0
1427	cacna2d3	0	0	0	0	0	0	1	0	0	0	0	0	0	0	0	0	0	0	0
1428	cacna2d4a	0	0	0	0	1	0	0	0	0	0	0	0	0	0	0	0	0	0	0
1429	cacnb1	0	0	0	0	0	0	0	0	0	0	0	0	0	0	0	0	0	0	1
1430	cacnb2a	0	0	0	0	0	0	0	0	0	0	1	0	0	0	0	0	0	0	0
1431	cacnb2b	0	0	0	0	1	0	0	0	0	0	0	0	0	0	0	0	0	0	0
1432	cacnb3b	0	0	0	0	0	0	0	0	0	0	0	0	0	1	0	0	0	0	0
1433	cacnb4b	0	0	0	0	0	0	0	0	0	0	0	0	1	0	0	0	0	0	0
1434	cacng1a	0	0	0	0	0	0	0	0	0	0	0	1	0	0	0	0	0	0	0
1435	cacng1b	0	0	0	0	0	0	0	0	0	0	0	0	1	0	0	0	0	0	0
1436	cacng2b	0	0	0	0	0	0	0	0	0	0	0	0	1	0	0	0	0	0	0
1437	cacng3a	0	0	0	0	1	0	0	0	0	0	0	0	0	0	0	0	0	0	0
1438	cacng3b	0	0	0	0	1	0	0	0	0	0	0	0	0	0	0	0	0	0	0
1439	cacng4a	0	0	0	0	0	0	0	0	0	0	0	1	0	0	0	0	0	0	0
1440	cacng4b	0	0	0	0	0	0	0	0	0	0	0	0	1	0	0	0	0	0	0
1441	cacng5a	0	0	0	0	1	0	0	0	0	0	0	0	0	0	0	0	0	0	0
1442	cacng5b	0	0	0	0	0	0	0	0	0	0	0	0	0	0	0	1	0	0	0
1443	cacng6a	0	0	0	0	0	0	0	0	0	0	0	0	0	0	1	0	0	0	0
1444	cacng6b	0	0	0	0	0	0	0	0	0	0	0	1	0	0	0	0	0	0	0
1445	cacng7b	0	0	0	0	0	0	0	0	0	0	0	0	1	0	0	0	0	0	0
1446	cacng8a	0	0	0	0	0	0	0	0	0	0	0	0	1	0	0	0	0	0	0
1447	cacng8b	0	0	0	0	0	0	0	0	0	0	0	0	1	0	0	0	0	0	0
1448	cactin	0	1	0	0	0	0	0	0	0	0	0	0	0	0	0	0	0	0	0
1449	cacul1	0	0	0	0	0	0	0	0	0	0	0	0	0	0	0	1	0	0	0
1450	cacybp	0	1	0	0	0	0	0	0	0	0	0	0	0	0	0	0	0	0	0
1451	cad	0	0	0	0	0	0	0	0	0	0	0	0	0	0	0	1	0	0	0
1452	cadm1a	0	0	0	0	0	0	1	0	0	0	0	0	0	0	0	0	0	0	0
1453	cadm1b	0	0	0	0	0	0	0	0	0	0	0	0	1	0	0	0	0	0	0
1454	cadm2a	0	0	0	0	0	0	0	0	0	0	0	0	1	0	0	0	0	0	0
1455	cadm2b	0	0	0	0	0	0	0	0	0	0	0	0	1	0	0	0	0	0	0
1456	cadm3	0	0	0	0	1	0	0	0	0	0	0	0	0	0	0	0	0	0	0
1457	cadm4	0	0	0	0	0	0	1	0	0	0	0	0	0	0	0	0	0	0	0
1458	cadpsb	0	0	0	0	0	0	0	0	0	0	0	0	1	0	0	0	0	0	0
1459	cahz	0	0	0	0	0	0	0	1	0	0	0	0	0	0	0	0	0	0	0
1460	calca	0	0	0	0	0	0	0	0	0	0	0	0	0	0	0	0	0	0	1
1461	calcoco1a	0	0	0	0	0	0	0	0	0	0	0	0	0	0	1	0	0	0	0
1462	calcoco1b	0	0	0	0	0	0	0	0	0	0	0	1	0	0	0	0	0	0	0
1463	calcr	0	0	0	0	0	0	0	0	0	0	1	0	0	0	0	0	0	0	0
1464	calcrla	0	0	0	0	0	0	0	1	0	0	0	0	0	0	0	0	0	0	0
1465	calhm3	0	0	0	0	0	0	0	0	0	0	0	0	0	0	0	0	0	0	1
1466	calhm5.2	0	0	0	1	0	0	0	0	0	0	0	0	0	0	0	0	0	0	0
1467	calhm6	0	0	0	0	0	0	0	1	0	0	0	0	0	0	0	0	0	0	0
1468	calm1b	0	0	0	0	0	0	0	0	0	0	0	0	0	0	0	0	0	0	1
1469	calm2a	0	0	0	0	0	0	0	0	0	0	0	0	0	0	0	0	1	0	0
1470	calml4a	0	0	0	0	0	0	0	0	0	0	0	0	0	1	0	0	0	0	0
1471	calml4b	0	0	0	0	0	0	0	0	0	0	0	0	0	0	0	1	0	0	0
1472	caln1	0	0	0	0	0	0	0	0	0	0	0	0	1	0	0	0	0	0	0
1473	calr	0	0	0	0	0	0	0	0	0	0	0	0	0	0	0	0	0	0	1
1474	calr3b	1	0	0	0	0	0	0	0	0	0	0	0	0	0	0	0	0	0	0
1475	calua	1	0	0	0	0	0	0	0	0	0	0	0	0	0	0	0	0	0	0
1476	calub	0	0	0	0	0	0	0	0	0	1	0	0	0	0	0	0	0	0	0
1477	caly	0	0	0	0	0	0	0	0	0	0	0	0	1	0	0	0	0	0	0
1478	camk1a	0	0	0	0	0	0	0	0	0	0	0	0	0	0	0	0	0	0	1
1479	camk1b	0	0	0	0	0	0	0	0	1	0	0	0	0	0	0	0	0	0	0
1480	camk1da	0	0	0	0	1	0	0	0	0	0	0	0	0	0	0	0	0	0	0
1481	camk1db	0	0	0	0	1	0	0	0	0	0	0	0	0	0	0	0	0	0	0
1482	camk1gb	0	0	0	0	0	0	0	0	0	0	0	0	0	0	0	0	0	0	1
1483	camk2a	0	0	0	0	0	0	0	0	0	0	0	1	0	0	0	0	0	0	0
1484	camk2b1	0	0	0	0	0	0	0	0	0	0	0	0	0	0	0	0	1	0	0
1485	camk2d2	0	0	0	0	1	0	0	0	0	0	0	0	0	0	0	0	0	0	0
1486	camk2g2	0	0	0	0	0	0	0	0	0	0	0	0	1	0	0	0	0	0	0
1487	camk2n1a	0	0	0	0	0	0	0	0	0	0	0	0	0	0	0	0	0	0	1
1488	camkk1a	0	0	0	0	0	0	0	0	0	0	0	0	0	0	0	0	0	0	1
1489	camkk1b	0	0	0	0	1	0	0	0	0	0	0	0	0	0	0	0	0	0	0
1490	camkmt	0	0	0	0	0	0	0	0	0	0	0	0	0	0	0	0	0	0	1
1491	camkva	0	0	0	0	0	0	0	0	0	0	0	0	0	0	0	1	0	0	0
1492	camkvb	0	0	0	0	1	0	0	0	0	0	0	0	0	0	0	0	0	0	0
1493	camkvl	0	0	0	0	1	0	0	0	0	0	0	0	0	0	0	0	0	0	0
1494	camlg	0	0	0	0	0	0	0	0	0	0	0	0	0	0	0	1	0	0	0
1495	camsap1a	0	0	0	0	0	0	0	0	0	0	0	0	1	0	0	0	0	0	0
1496	camsap1b	0	0	0	0	0	0	0	0	0	0	0	0	0	0	0	1	0	0	0
1497	camsap2a	0	0	0	0	0	0	0	0	0	0	0	0	1	0	0	0	0	0	0
1498	camsap2b	0	0	0	0	0	0	0	1	0	0	0	0	0	0	0	0	0	0	0
1499	camsap3	0	0	0	0	0	0	0	0	1	0	0	0	0	0	0	0	0	0	0
1500	cand1	0	0	0	0	0	0	0	0	0	0	0	0	0	0	0	1	0	0	0
1501	cand2	0	0	0	0	0	0	0	0	0	0	0	1	0	0	0	0	0	0	0
1502	cant1a	0	0	0	0	0	0	0	0	0	0	0	0	0	0	1	0	0	0	0
1503	cant1b	0	0	0	0	0	0	0	0	0	0	0	0	0	0	0	0	0	0	1
1504	canx	0	0	0	0	0	0	0	0	0	0	0	0	0	0	0	0	1	0	0
1505	cap1	0	0	0	0	0	1	0	0	0	0	0	0	0	0	0	0	0	0	0
1506	cap2	0	0	0	0	0	0	0	0	0	0	0	1	0	0	0	0	0	0	0
1507	capgb	0	0	0	1	0	0	0	0	0	0	0	0	0	0	0	0	0	0	0
1508	capn10	0	0	0	0	0	0	0	0	0	0	0	0	0	0	0	0	1	0	0
1509	capn12	0	0	0	0	0	1	0	0	0	0	0	0	0	0	0	0	0	0	0
1510	capn15	0	0	0	0	0	0	0	0	0	0	0	0	0	0	0	1	0	0	0
1511	capn1a	0	0	0	1	0	0	0	0	0	0	0	0	0	0	0	0	0	0	0
1512	capn1b	0	0	0	0	0	0	0	0	0	0	0	0	0	0	0	0	0	0	1
1513	capn2b	0	0	0	0	0	0	0	0	0	0	0	0	0	0	1	0	0	0	0
1514	capn3a	0	0	0	0	1	0	0	0	0	0	0	0	0	0	0	0	0	0	0
1515	capn3b	0	0	0	0	0	0	0	0	0	0	0	1	0	0	0	0	0	0	0
1516	capn5b	0	0	0	0	0	0	0	0	0	0	0	0	1	0	0	0	0	0	0
1517	capn7	0	0	0	0	0	0	0	0	0	0	0	0	0	0	0	0	0	0	1
1518	capn9	0	0	0	0	0	0	0	0	0	0	0	0	0	0	1	0	0	0	0
1519	capns1b	0	0	0	0	0	0	0	0	0	0	0	0	0	0	1	0	0	0	0
1520	caprin1a	0	0	0	0	0	0	0	0	0	0	0	0	0	0	0	1	0	0	0
1521	caprin1b	0	1	0	0	0	0	0	0	0	0	0	0	0	0	0	0	0	0	0
1522	capslb	0	0	0	0	0	0	0	0	0	0	0	0	0	0	0	0	0	0	1
1523	capza1a	0	0	0	1	0	0	0	0	0	0	0	0	0	0	0	0	0	0	0
1524	capza1b	0	0	0	0	0	1	0	0	0	0	0	0	0	0	0	0	0	0	0
1525	capzb	0	0	0	1	0	0	0	0	0	0	0	0	0	0	0	0	0	0	0
1526	car15	0	0	0	0	0	0	0	0	0	0	0	0	0	1	0	0	0	0	0
1527	card11	0	0	0	0	0	0	0	0	0	0	0	0	0	1	0	0	0	0	0
1528	card14	0	0	0	0	0	0	0	0	0	0	0	0	0	0	1	0	0	0	0
1529	card19	0	0	0	0	0	0	0	0	1	0	0	0	0	0	0	0	0	0	0
1530	carhsp1	0	0	0	1	0	0	0	0	0	0	0	0	0	0	0	0	0	0	0
1531	carm1	0	0	0	0	0	0	0	0	0	0	0	0	1	0	0	0	0	0	0
1532	carmil2	0	0	0	0	0	0	0	0	0	0	0	0	1	0	0	0	0	0	0
1533	carmil3	0	0	0	0	1	0	0	0	0	0	0	0	0	0	0	0	0	0	0
1534	carnmt1	0	0	0	0	0	0	0	0	0	0	0	0	1	0	0	0	0	0	0
1536	cars2	0	0	0	0	0	0	0	0	0	0	0	0	0	0	0	0	0	1	0
1537	cart1	0	0	1	0	0	0	0	0	0	0	0	0	0	0	0	0	0	0	0
1538	casc1	0	0	0	0	0	0	0	0	0	0	0	0	0	0	0	0	0	1	0
1539	casc3	0	1	0	0	0	0	0	0	0	0	0	0	0	0	0	0	0	0	0
1540	casc4	1	0	0	0	0	0	0	0	0	0	0	0	0	0	0	0	0	0	0
1541	casd1	0	0	0	0	0	0	0	0	0	0	0	0	1	0	0	0	0	0	0
1542	caskb	0	0	0	0	0	0	0	0	0	0	0	0	1	0	0	0	0	0	0
1543	caskin1	1	0	0	0	0	0	0	0	0	0	0	0	0	0	0	0	0	0	0
1545	casp2	0	0	0	0	0	0	0	0	0	0	0	0	0	0	0	1	0	0	0
1547	casp3a	0	0	0	0	0	0	0	0	0	0	0	0	0	0	0	0	0	0	1
1548	casp7	0	0	0	0	0	0	0	0	0	0	0	0	0	0	1	0	0	0	0
1549	casp9	0	0	0	0	0	0	0	0	0	0	0	0	0	0	0	1	0	0	0
1550	casq1a	0	0	0	0	0	0	0	0	0	0	0	1	0	0	0	0	0	0	0
1551	casq1b	0	0	0	0	0	0	0	0	0	0	0	1	0	0	0	0	0	0	0
1552	casq2	0	0	0	0	0	0	0	0	0	0	0	1	0	0	0	0	0	0	0
1553	casr	0	0	0	0	0	0	0	0	0	0	0	0	0	0	0	1	0	0	0
1554	cass4	0	0	0	0	0	0	1	0	0	0	0	0	0	0	0	0	0	0	0
1555	cast	0	0	0	0	0	0	0	0	0	0	0	0	0	0	1	0	0	0	0
1556	castor2	0	0	0	0	0	0	0	0	0	0	0	0	0	0	0	1	0	0	0
1557	casz1	0	0	0	0	0	0	0	0	0	0	0	0	0	0	0	0	0	0	1
1558	cat	0	0	1	0	0	0	0	0	0	0	0	0	0	0	0	0	0	0	0
1559	cat	0	0	1	0	0	0	0	0	0	0	0	0	0	0	0	0	0	0	0
1560	catip	0	0	0	0	0	0	0	0	0	0	0	0	0	0	0	0	0	0	1
1561	cav1	0	0	0	0	0	0	0	0	0	0	1	0	0	0	0	0	0	0	0
1562	cav2	1	0	0	0	0	0	0	0	0	0	0	0	0	0	0	0	0	0	0
1563	cav3	0	0	0	0	0	0	0	0	0	0	0	1	0	0	0	0	0	0	0
1564	cavin1a	0	0	0	0	0	0	0	0	0	0	0	1	0	0	0	0	0	0	0
1565	cavin1b	0	0	0	0	0	0	0	0	0	0	1	0	0	0	0	0	0	0	0
1566	cavin2a	0	0	0	1	0	0	0	0	0	0	0	0	0	0	0	0	0	0	0
1567	cavin2b	0	0	0	0	0	0	0	0	0	0	1	0	0	0	0	0	0	0	0
1568	cavin4a	0	0	0	0	0	0	0	0	0	0	0	1	0	0	0	0	0	0	0
1569	cavin4b	0	0	0	0	0	0	0	0	0	0	0	1	0	0	0	0	0	0	0
1570	cax1	0	0	0	0	0	0	0	0	0	0	0	0	0	0	0	0	1	0	0
1571	cax2	0	0	0	0	0	0	0	0	0	0	0	0	0	0	0	0	1	0	0
1572	cbarpb	0	0	0	0	0	0	0	0	0	0	0	0	1	0	0	0	0	0	0
1573	cbfa2t2	0	1	0	0	0	0	0	0	0	0	0	0	0	0	0	0	0	0	0
1574	cbfa2t3	0	0	0	0	0	0	0	0	0	0	0	0	1	0	0	0	0	0	0
1575	cbfb	0	0	0	0	0	0	0	0	0	1	0	0	0	0	0	0	0	0	0
1576	cbl	0	0	0	0	0	0	0	0	0	0	0	0	0	0	0	1	0	0	0
1577	cblb	0	0	0	0	0	0	1	0	0	0	0	0	0	0	0	0	0	0	0
1578	cblc	0	0	0	0	0	0	0	0	0	0	0	0	0	1	0	0	0	0	0
1579	cbll1	0	1	0	0	0	0	0	0	0	0	0	0	0	0	0	0	0	0	0
1580	cbln1	0	0	0	0	0	0	0	0	0	0	0	0	1	0	0	0	0	0	0
1581	cbln12	0	0	0	0	0	0	0	0	0	0	0	0	0	0	0	1	0	0	0
1582	cbln18	0	0	0	0	0	0	0	0	0	0	0	0	0	1	0	0	0	0	0
1583	cbln20	0	0	0	0	0	0	0	0	0	0	0	0	0	1	0	0	0	0	0
1584	cbln20	0	0	0	0	0	0	0	0	0	0	0	0	0	1	0	0	0	0	0
1585	cbln2b	0	0	0	0	0	0	0	0	0	0	0	0	1	0	0	0	0	0	0
1586	cbln4	0	0	0	0	0	0	0	0	0	0	0	0	0	0	0	1	0	0	0
1587	cbr1	0	0	0	0	0	0	0	0	0	0	0	0	0	0	0	1	0	0	0
1588	cbr1	0	0	0	0	0	0	0	0	0	0	0	0	0	0	0	1	0	0	0
1589	cbr1	0	0	0	0	0	0	0	0	0	0	0	0	0	0	0	1	0	0	0
1590	cbr1	0	0	0	0	0	0	0	0	0	0	0	0	0	0	0	1	0	0	0
1591	cbr4	0	0	1	0	0	0	0	0	0	0	0	0	0	0	0	0	0	0	0
1592	cbwd	0	0	0	0	0	0	0	0	0	0	0	0	0	0	0	0	0	0	1
1593	cbx2	0	0	0	0	0	0	0	0	0	0	0	0	0	0	0	1	0	0	0
1594	cbx3a	0	1	0	0	0	0	0	0	0	0	0	0	0	0	0	0	0	0	0
1595	cbx3a	0	1	0	0	0	0	0	0	0	0	0	0	0	0	0	0	0	0	0
1596	cbx3b	0	0	0	0	0	0	1	0	0	0	0	0	0	0	0	0	0	0	0
1597	cbx4	0	0	0	0	0	0	0	0	0	0	0	0	0	0	0	0	0	0	1
1598	cbx5	0	1	0	0	0	0	0	0	0	0	0	0	0	0	0	0	0	0	0
1599	cbx7a	0	0	0	0	0	0	0	0	0	0	1	0	0	0	0	0	0	0	0
1600	cbx7b	0	0	0	0	0	0	0	0	0	0	0	0	0	0	0	1	0	0	0
1601	cbx8a	0	0	0	0	0	0	0	0	0	0	0	0	0	0	0	0	0	0	1
1602	cbx8b	0	0	0	0	0	0	0	0	0	0	0	0	1	0	0	0	0	0	0
1603	cby1	0	0	0	0	0	0	0	0	0	0	0	0	0	0	0	0	0	0	1
1604	cc2d1b	0	0	0	0	0	0	0	0	0	0	0	0	0	0	0	0	0	0	1
1605	cc2d2a	0	0	0	0	0	0	0	0	0	0	0	0	0	0	0	0	0	0	1
1606	ccar1	0	0	0	0	0	0	0	0	0	0	0	0	0	0	0	1	0	0	0
1607	ccbe1	0	0	0	0	0	0	0	0	0	0	1	0	0	0	0	0	0	0	0
1608	ccdc102a	0	0	0	0	0	0	0	0	0	0	1	0	0	0	0	0	0	0	0
1609	ccdc105	0	0	0	0	0	0	0	0	0	0	0	0	0	0	0	1	0	0	0
1610	ccdc106a	0	0	0	0	0	0	0	0	0	0	0	0	1	0	0	0	0	0	0
1611	ccdc106b	0	0	0	0	0	0	0	0	0	0	0	0	0	0	0	1	0	0	0
1612	ccdc114	0	0	0	0	0	0	0	0	0	0	0	0	0	0	0	0	0	0	1
1613	ccdc115	0	0	0	0	0	0	0	0	0	0	0	0	0	0	0	0	0	0	1
1614	ccdc12	0	0	0	0	0	0	0	0	0	0	0	0	0	0	0	1	0	0	0
1615	ccdc120	0	0	0	0	0	0	0	0	0	0	0	1	0	0	0	0	0	0	0
1616	ccdc124	0	0	0	0	0	0	0	0	1	0	0	0	0	0	0	0	0	0	0
1617	ccdc125	0	0	0	0	0	0	0	0	1	0	0	0	0	0	0	0	0	0	0
1618	ccdc126	0	0	0	0	0	0	0	0	0	0	0	0	0	0	0	1	0	0	0
1620	ccdc13	0	0	0	0	0	0	0	0	0	0	0	0	0	0	0	0	0	0	1
1621	ccdc130	0	0	0	0	0	0	0	0	0	0	0	0	0	0	0	1	0	0	0
1622	ccdc136b	0	0	0	0	0	0	0	0	0	0	0	0	1	0	0	0	0	0	0
1623	ccdc137	0	0	0	0	0	0	0	0	0	0	0	0	0	0	0	1	0	0	0
1624	ccdc149a	0	0	0	0	0	0	0	0	0	0	0	0	0	0	0	1	0	0	0
1625	ccdc149b	0	0	0	0	1	0	0	0	0	0	0	0	0	0	0	0	0	0	0
1626	ccdc15	0	0	0	0	0	0	0	0	0	0	0	0	0	0	0	1	0	0	0
1627	ccdc151	0	0	0	0	0	0	0	0	0	0	0	0	0	0	0	0	0	1	0
1628	ccdc153	0	0	0	0	0	0	1	0	0	0	0	0	0	0	0	0	0	0	0
1629	ccdc162	0	0	0	0	0	0	0	0	0	0	0	0	0	0	0	0	0	0	1
1630	ccdc167	0	0	0	0	0	0	0	0	1	0	0	0	0	0	0	0	0	0	0
1631	ccdc169	0	0	0	0	0	0	0	0	0	0	0	0	0	0	0	0	0	1	0
1632	ccdc172	0	0	0	0	0	0	0	0	0	0	0	0	0	0	0	1	0	0	0
1633	ccdc173	0	0	0	0	0	0	0	0	0	0	0	0	0	0	0	0	0	1	0
1634	ccdc174	0	0	0	0	0	0	0	0	0	0	0	0	0	0	0	1	0	0	0
1635	ccdc18	0	0	0	0	0	0	0	0	0	0	0	0	0	0	0	0	1	0	0
1636	ccdc181	0	0	0	0	0	0	0	0	0	0	0	0	0	1	0	0	0	0	0
1637	ccdc181	0	0	0	0	0	0	0	0	0	0	0	0	0	1	0	0	0	0	0
1638	ccdc186	0	0	0	0	0	0	0	0	1	0	0	0	0	0	0	0	0	0	0
1639	ccdc191	0	0	0	0	0	0	0	0	0	0	0	0	0	1	0	0	0	0	0
1640	ccdc22	0	0	0	0	0	0	0	0	0	0	0	0	0	0	0	0	1	0	0
1641	ccdc25	0	0	0	0	0	0	0	0	0	0	0	0	0	0	0	1	0	0	0
1642	ccdc28a	0	0	0	0	0	0	0	0	0	0	0	0	0	0	0	1	0	0	0
1643	ccdc28a	0	0	0	0	0	0	0	0	0	0	0	0	0	0	0	1	0	0	0
1644	ccdc28b	0	0	0	0	1	0	0	0	0	0	0	0	0	0	0	0	0	0	0
1645	ccdc30	0	0	0	0	0	0	0	0	0	0	0	0	0	0	0	1	0	0	0
1646	ccdc32	0	1	0	0	0	0	0	0	0	0	0	0	0	0	0	0	0	0	0
1647	ccdc33	0	0	0	0	0	0	0	0	0	0	0	0	0	0	0	0	0	0	1
1648	ccdc3a	0	0	0	0	0	1	0	0	0	0	0	0	0	0	0	0	0	0	0
1649	ccdc3b	0	0	0	0	0	0	0	0	0	1	0	0	0	0	0	0	0	0	0
1650	ccdc40	0	0	0	0	0	0	0	0	0	0	0	0	0	0	0	0	0	0	1
1651	ccdc43	0	1	0	0	0	0	0	0	0	0	0	0	0	0	0	0	0	0	0
1652	ccdc47	0	0	0	0	0	0	0	0	0	0	0	0	0	0	0	0	0	1	0
1653	ccdc50	0	0	0	0	0	0	0	0	0	0	0	0	1	0	0	0	0	0	0
1654	ccdc51	0	0	0	0	0	0	0	0	1	0	0	0	0	0	0	0	0	0	0
1655	ccdc58	0	0	0	0	0	0	0	0	0	0	0	1	0	0	0	0	0	0	0
1656	ccdc59	0	0	0	0	0	0	0	0	0	0	0	0	0	0	0	1	0	0	0
1657	ccdc61	0	0	0	0	1	0	0	0	0	0	0	0	0	0	0	0	0	0	0
1658	ccdc62	0	0	0	0	0	0	0	0	0	0	0	0	0	1	0	0	0	0	0
1659	ccdc6a	0	0	0	0	0	0	0	0	0	0	0	0	0	0	0	1	0	0	0
1660	ccdc77	0	0	0	0	0	0	0	0	0	0	0	0	0	0	0	1	0	0	0
1661	ccdc78	0	0	0	0	0	0	0	0	0	0	0	0	0	0	0	0	0	0	1
1662	ccdc80	1	0	0	0	0	0	0	0	0	0	0	0	0	0	0	0	0	0	0
1663	ccdc80l2	0	0	0	0	0	0	0	0	0	1	0	0	0	0	0	0	0	0	0
1664	ccdc84	0	1	0	0	0	0	0	0	0	0	0	0	0	0	0	0	0	0	0
1665	ccdc85a	0	0	0	0	1	0	0	0	0	0	0	0	0	0	0	0	0	0	0
1666	ccdc85al	0	0	0	0	0	0	0	0	0	0	0	0	0	0	0	0	0	0	1
1667	ccdc85b	0	0	0	0	0	0	0	0	0	0	0	0	1	0	0	0	0	0	0
1668	ccdc85cb	0	0	0	0	1	0	0	0	0	0	0	0	0	0	0	0	0	0	0
1669	ccdc88aa	0	0	0	0	1	0	0	0	0	0	0	0	0	0	0	0	0	0	0
1670	ccdc88b	0	0	0	0	0	0	0	0	0	0	0	0	0	0	0	1	0	0	0
1671	ccdc88c	0	0	0	0	0	0	0	0	0	0	0	0	0	0	0	0	0	0	1
1672	ccdc9	0	1	0	0	0	0	0	0	0	0	0	0	0	0	0	0	0	0	0
1673	ccdc90b	0	1	0	0	0	0	0	0	0	0	0	0	0	0	0	0	0	0	0
1674	ccdc92	0	0	0	0	0	0	1	0	0	0	0	0	0	0	0	0	0	0	0
1675	ccdc93	0	0	0	0	0	0	0	0	0	0	0	0	0	0	0	0	1	0	0
1676	ccdc96	0	0	0	0	0	0	0	0	0	0	0	0	0	0	0	0	0	0	1
1677	ccdc97	0	0	0	0	0	0	0	0	0	0	0	0	0	0	0	1	0	0	0
1678	ccka	0	0	1	0	0	0	0	0	0	0	0	0	0	0	0	0	0	0	0
1679	ccl25a	0	0	1	0	0	0	0	0	0	0	0	0	0	0	0	0	0	0	0
1680	ccl25b	0	0	0	0	0	0	0	0	0	1	0	0	0	0	0	0	0	0	0
1681	ccl25b	0	0	0	0	0	0	0	0	0	1	0	0	0	0	0	0	0	0	0
1682	ccm2	0	1	0	0	0	0	0	0	0	0	0	0	0	0	0	0	0	0	0
1683	ccm2l	0	0	0	0	0	0	0	1	0	0	0	0	0	0	0	0	0	0	0
1690	ccna1	0	1	0	0	0	0	0	0	0	0	0	0	0	0	0	0	0	0	0
1691	ccna2	0	1	0	0	0	0	0	0	0	0	0	0	0	0	0	0	0	0	0
1692	ccnb1	0	1	0	0	0	0	0	0	0	0	0	0	0	0	0	0	0	0	0
1693	ccnb2	0	1	0	0	0	0	0	0	0	0	0	0	0	0	0	0	0	0	0
1694	ccnb3	0	1	0	0	0	0	0	0	0	0	0	0	0	0	0	0	0	0	0
1695	ccnc	0	0	0	0	0	0	0	0	0	0	0	0	0	0	0	1	0	0	0
1696	ccnd2a	0	0	0	0	0	0	0	0	0	1	0	0	0	0	0	0	0	0	0
1697	ccnd2b	0	0	0	0	0	0	0	0	0	0	0	0	0	0	0	0	1	0	0
1698	ccnd3	0	0	0	0	0	0	0	0	0	0	0	0	0	0	0	1	0	0	0
1700	ccne1	0	1	0	0	0	0	0	0	0	0	0	0	0	0	0	0	0	0	0
1701	ccne2	0	1	0	0	0	0	0	0	0	0	0	0	0	0	0	0	0	0	0
1702	ccnf	0	0	0	0	0	0	0	0	0	0	0	0	0	0	0	1	0	0	0
1703	ccng1	0	0	0	1	0	0	0	0	0	0	0	0	0	0	0	0	0	0	0
1704	ccng2	0	0	0	0	0	0	0	0	0	0	0	0	0	0	0	1	0	0	0
1705	ccnh	0	1	0	0	0	0	0	0	0	0	0	0	0	0	0	0	0	0	0
1706	ccni	0	0	0	0	0	0	0	0	0	0	0	0	0	0	0	0	0	0	1
1707	ccni2	0	0	0	0	0	0	0	0	0	0	0	0	1	0	0	0	0	0	0
1708	ccnj	0	0	0	0	0	0	0	0	0	0	0	0	0	0	0	1	0	0	0
1709	ccnjl	0	1	0	0	0	0	0	0	0	0	0	0	0	0	0	0	0	0	0
1710	ccnk	0	1	0	0	0	0	0	0	0	0	0	0	0	0	0	0	0	0	0
1711	ccnl1a	0	0	0	0	0	0	1	0	0	0	0	0	0	0	0	0	0	0	0
1712	ccnq	0	0	0	0	0	0	0	0	0	0	0	0	0	0	0	1	0	0	0
1713	ccnt1	0	0	0	0	0	0	0	0	0	0	0	0	1	0	0	0	0	0	0
1714	ccnt2a	0	0	0	0	0	0	0	0	0	0	0	0	0	0	0	1	0	0	0
1715	ccny	0	0	0	0	0	0	0	0	0	0	0	0	0	0	0	0	1	0	0
1716	ccnyl1	0	0	0	0	0	0	0	0	0	0	0	0	0	0	0	1	0	0	0
1717	ccr10	0	0	0	0	0	0	0	0	0	1	0	0	0	0	0	0	0	0	0
1718	ccr12a	0	0	0	0	0	0	0	1	0	0	0	0	0	0	0	0	0	0	0
1719	ccr6b	0	0	0	0	0	0	0	1	0	0	0	0	0	0	0	0	0	0	0
1720	ccr7	0	0	0	0	0	0	0	0	0	0	0	0	0	0	0	1	0	0	0
1721	ccr9b	0	0	0	0	0	0	0	1	0	0	0	0	0	0	0	0	0	0	0
1722	ccs	0	1	0	0	0	0	0	0	0	0	0	0	0	0	0	0	0	0	0
1723	ccsapa	0	0	0	0	0	0	0	0	0	0	0	0	0	1	0	0	0	0	0
1724	ccsapb	0	0	0	0	0	0	0	0	0	0	0	0	0	0	0	0	0	0	1
1725	ccser1	0	0	0	0	0	0	0	0	0	0	0	0	0	0	0	0	0	0	1
1726	ccser2a	0	0	0	0	1	0	0	0	0	0	0	0	0	0	0	0	0	0	0
1727	ccser2b	0	0	0	0	0	0	0	0	0	0	0	0	0	0	0	0	0	0	1
1728	cct2	0	0	0	0	1	0	0	0	0	0	0	0	0	0	0	0	0	0	0
1729	cct3	0	0	0	0	0	0	0	0	0	0	0	0	1	0	0	0	0	0	0
1730	cct4	0	0	0	0	1	0	0	0	0	0	0	0	0	0	0	0	0	0	0
1731	cct5	0	0	0	0	1	0	0	0	0	0	0	0	0	0	0	0	0	0	0
1732	cct6a	0	0	0	0	1	0	0	0	0	0	0	0	0	0	0	0	0	0	0
1733	cct7	0	0	0	0	0	0	0	0	0	0	0	0	0	0	0	1	0	0	0
1734	cct8	0	0	0	0	0	0	0	0	0	0	0	0	0	0	0	0	1	0	0
1735	ccz1	0	0	0	0	0	0	0	0	0	0	0	0	0	0	0	0	0	0	1
1736	cd151	0	0	0	0	0	0	0	0	0	0	1	0	0	0	0	0	0	0	0
1737	cd151l	0	0	0	1	0	0	0	0	0	0	0	0	0	0	0	0	0	0	0
1738	cd164	0	0	0	0	0	0	0	0	0	0	0	0	0	0	0	0	1	0	0
1739	cd226	0	0	0	0	0	0	1	0	0	0	0	0	0	0	0	0	0	0	0
1740	cd248a	0	0	0	0	0	0	0	0	0	0	1	0	0	0	0	0	0	0	0
1741	cd276	0	0	0	0	0	0	0	0	0	1	0	0	0	0	0	0	0	0	0
1742	cd2ap	0	0	0	0	0	0	0	0	0	0	0	0	0	0	1	0	0	0	0
1743	cd2bp2	0	1	0	0	0	0	0	0	0	0	0	0	0	0	0	0	0	0	0
1744	cd36	0	0	1	0	0	0	0	0	0	0	0	0	0	0	0	0	0	0	0
1745	cd3eap	0	0	0	0	0	0	0	0	0	0	0	1	0	0	0	0	0	0	0
1746	cd40	0	0	0	0	0	0	0	0	0	0	0	0	0	0	0	0	1	0	0
1747	cd59	0	0	0	0	0	0	1	0	0	0	0	0	0	0	0	0	0	0	0
1748	cd63	0	0	0	0	0	0	0	0	1	0	0	0	0	0	0	0	0	0	0
1749	cd74a	0	0	0	0	0	0	0	1	0	0	0	0	0	0	0	0	0	0	0
1750	cd79a	0	0	0	0	0	0	0	0	0	0	0	0	0	0	0	0	1	0	0
1751	cd81a	0	0	0	0	0	0	0	0	0	0	1	0	0	0	0	0	0	0	0
1752	cd81b	0	0	0	0	0	0	1	0	0	0	0	0	0	0	0	0	0	0	0
1753	cd82a	0	0	0	0	0	0	1	0	0	0	0	0	0	0	0	0	0	0	0
1754	cd82b	0	0	0	0	0	1	0	0	0	0	0	0	0	0	0	0	0	0	0
1755	cd8b	0	0	0	0	0	0	0	0	0	0	0	0	0	0	0	1	0	0	0
1756	cd99	0	0	0	1	0	0	0	0	0	0	0	0	0	0	0	0	0	0	0
1757	cd99l2	0	0	0	0	0	0	0	0	0	0	0	0	1	0	0	0	0	0	0
1758	cd9a	0	0	0	0	1	0	0	0	0	0	0	0	0	0	0	0	0	0	0
1759	cdab	0	0	1	0	0	0	0	0	0	0	0	0	0	0	0	0	0	0	0
1760	cdadc1	0	0	0	0	0	0	0	0	0	0	0	0	0	0	0	1	0	0	0
1761	cdan1	0	0	0	0	0	0	0	0	0	0	0	0	0	0	0	1	0	0	0
1762	cdc123	0	0	0	0	0	0	0	0	0	0	0	0	0	0	0	1	0	0	0
1763	cdc14ab	0	0	0	0	0	0	0	0	0	0	0	0	0	1	0	0	0	0	0
1764	cdc16	0	0	0	0	0	0	0	0	0	0	0	0	0	0	0	1	0	0	0
1765	cdc20	0	1	0	0	0	0	0	0	0	0	0	0	0	0	0	0	0	0	0
1766	cdc23	0	1	0	0	0	0	0	0	0	0	0	0	0	0	0	0	0	0	0
1767	cdc26	0	0	0	0	0	0	0	0	0	0	0	0	0	0	0	1	0	0	0
1768	cdc27	0	1	0	0	0	0	0	0	0	0	0	0	0	0	0	0	0	0	0
1769	cdc34a	0	0	0	0	0	0	0	0	0	0	0	0	0	0	1	0	0	0	0
1770	cdc37	0	0	0	0	0	0	0	0	0	0	0	0	0	1	0	0	0	0	0
1771	cdc37l1	0	0	0	0	0	0	0	0	0	0	0	0	0	0	0	1	0	0	0
1772	cdc40	0	0	0	0	0	0	0	0	0	0	0	0	0	0	0	1	0	0	0
1773	cdc42	0	0	0	0	0	0	0	0	0	0	0	0	1	0	0	0	0	0	0
1774	cdc42bpab	0	0	0	0	0	1	0	0	0	0	0	0	0	0	0	0	0	0	0
1775	cdc42bpb	0	0	0	0	0	0	0	0	0	0	0	0	0	0	0	0	1	0	0
1776	cdc42ep1a	0	0	0	0	0	0	0	1	0	0	0	0	0	0	0	0	0	0	0
1777	cdc42ep1b	0	0	0	0	0	0	1	0	0	0	0	0	0	0	0	0	0	0	0
1778	cdc42ep3	0	0	0	0	0	0	0	0	0	0	1	0	0	0	0	0	0	0	0
1779	cdc42ep4a	0	0	0	0	0	0	0	0	0	0	1	0	0	0	0	0	0	0	0
1780	cdc42ep4b	0	0	0	0	0	0	0	0	0	0	0	0	0	0	1	0	0	0	0
1781	cdc42ep5	0	0	0	0	0	0	0	0	0	0	1	0	0	0	0	0	0	0	0
1782	cdc42l	0	1	0	0	0	0	0	0	0	0	0	0	0	0	0	0	0	0	0
1783	cdc42se1	0	0	0	0	0	0	0	0	0	0	0	0	0	0	0	1	0	0	0
1784	cdc42se2	0	0	0	0	0	0	0	0	0	0	0	0	0	0	0	0	1	0	0
1785	cdc45	0	0	0	0	0	0	0	0	0	0	0	0	1	0	0	0	0	0	0
1786	cdc5l	0	1	0	0	0	0	0	0	0	0	0	0	0	0	0	0	0	0	0
1787	cdc6	0	1	0	0	0	0	0	0	0	0	0	0	0	0	0	0	0	0	0
1788	cdc7	0	1	0	0	0	0	0	0	0	0	0	0	0	0	0	0	0	0	0
1789	cdc73	0	1	0	0	0	0	0	0	0	0	0	0	0	0	0	0	0	0	0
1790	cdca4	0	0	0	0	0	0	1	0	0	0	0	0	0	0	0	0	0	0	0
1791	cdca7a	0	1	0	0	0	0	0	0	0	0	0	0	0	0	0	0	0	0	0
1792	cdca7b	0	1	0	0	0	0	0	0	0	0	0	0	0	0	0	0	0	0	0
1793	cdca8	0	1	0	0	0	0	0	0	0	0	0	0	0	0	0	0	0	0	0
1794	cdcp1a	0	1	0	0	0	0	0	0	0	0	0	0	0	0	0	0	0	0	0
1795	cdcp2	0	0	0	0	0	0	0	0	0	0	0	0	0	1	0	0	0	0	0
1796	cdh11	0	0	0	0	0	0	0	0	0	1	0	0	0	0	0	0	0	0	0
1797	cdh12a	0	0	0	0	1	0	0	0	0	0	0	0	0	0	0	0	0	0	0
1798	cdh13	0	0	0	0	0	0	0	0	0	0	0	0	1	0	0	0	0	0	0
1799	cdh15	0	0	0	0	0	0	0	0	0	0	0	1	0	0	0	0	0	0	0
1800	cdh16	0	0	0	0	0	0	0	0	0	0	0	0	0	0	0	0	0	1	0
1801	cdh17	0	0	0	0	0	0	0	0	0	0	0	0	0	0	0	0	0	1	0
1802	cdh2	0	0	0	0	0	0	0	0	0	0	1	0	0	0	0	0	0	0	0
1804	cdh24a	0	0	0	0	1	0	0	0	0	0	0	0	0	0	0	0	0	0	0
1805	cdh24b	0	0	0	0	1	0	0	0	0	0	0	0	0	0	0	0	0	0	0
1806	cdh27	0	0	0	0	0	0	0	0	0	0	0	0	0	0	1	0	0	0	0
1807	cdh4	0	0	0	0	0	0	0	0	0	0	0	0	1	0	0	0	0	0	0
1808	cdh5	0	0	0	0	0	0	0	1	0	0	0	0	0	0	0	0	0	0	0
1809	cdhr1a	0	0	0	0	1	0	0	0	0	0	0	0	0	0	0	0	0	0	0
1810	cdip1	0	0	0	0	0	0	0	0	0	0	0	0	0	0	0	0	0	0	1
1811	cdipt	0	0	0	0	0	0	0	0	0	0	0	0	0	0	0	1	0	0	0
1812	cdk1	0	0	0	0	0	0	0	0	0	0	0	0	0	0	0	1	0	0	0
1813	cdk10	0	0	0	0	0	0	0	0	0	0	0	0	0	0	0	1	0	0	0
1814	cdk11b	0	1	0	0	0	0	0	0	0	0	0	0	0	0	0	0	0	0	0
1815	cdk12	0	0	0	0	0	0	0	0	0	0	0	0	0	0	0	1	0	0	0
1816	cdk13	0	0	0	0	0	0	0	0	0	0	0	0	0	0	0	1	0	0	0
1817	cdk14	0	0	0	0	0	0	0	0	0	0	0	0	0	0	0	0	0	0	1
1818	cdk15	0	0	0	0	0	0	0	0	0	0	0	0	0	0	0	0	1	0	0
1819	cdk16	0	0	0	0	1	0	0	0	0	0	0	0	0	0	0	0	0	0	0
1820	cdk17	0	0	0	0	0	0	0	0	0	0	0	0	0	0	0	1	0	0	0
1821	cdk19	0	0	0	0	1	0	0	0	0	0	0	0	0	0	0	0	0	0	0
1822	cdk2	0	0	0	0	0	0	0	0	0	0	0	0	0	0	0	1	0	0	0
1823	cdk20	0	0	0	0	0	0	0	0	0	0	0	0	0	0	0	1	0	0	0
1824	cdk21	0	0	0	0	0	0	0	0	0	0	0	0	0	0	0	1	0	0	0
1825	cdk2ap2	0	1	0	0	0	0	0	0	0	0	0	0	0	0	0	0	0	0	0
1826	cdk4	0	0	0	0	0	0	0	0	0	0	0	0	0	0	0	1	0	0	0
1827	cdk5	0	0	0	0	0	0	0	0	0	0	0	0	1	0	0	0	0	0	0
1828	cdk5r1b	0	0	0	0	0	0	0	0	0	0	0	0	1	0	0	0	0	0	0
1829	cdk5r2b	0	0	0	0	1	0	0	0	0	0	0	0	0	0	0	0	0	0	0
1830	cdk5rap1	0	0	0	0	0	0	1	0	0	0	0	0	0	0	0	0	0	0	0
1831	cdk5rap2	0	0	0	0	0	0	0	0	0	0	0	0	0	0	0	1	0	0	0
1832	cdk5rap3	0	0	0	0	0	0	0	0	0	0	0	0	0	0	0	1	0	0	0
1833	cdk6	0	0	0	0	0	0	1	0	0	0	0	0	0	0	0	0	0	0	0
1834	cdk7	0	1	0	0	0	0	0	0	0	0	0	0	0	0	0	0	0	0	0
1835	cdk8	0	1	0	0	0	0	0	0	0	0	0	0	0	0	0	0	0	0	0
1836	cdk9	0	1	0	0	0	0	0	0	0	0	0	0	0	0	0	0	0	0	0
1837	cdkal1	0	0	0	0	0	0	0	0	0	0	0	0	0	0	0	1	0	0	0
1838	cdkl1	0	0	0	0	0	0	1	0	0	0	0	0	0	0	0	0	0	0	0
1839	cdkl5	0	0	0	0	1	0	0	0	0	0	0	0	0	0	0	0	0	0	0
1840	cdkn1a	0	0	0	1	0	0	0	0	0	0	0	0	0	0	0	0	0	0	0
1841	cdkn1bb	0	0	0	0	0	0	0	0	0	0	0	0	0	0	0	1	0	0	0
1842	cdkn1cb	0	1	0	0	0	0	0	0	0	0	0	0	0	0	0	0	0	0	0
1843	cdkn2aip	0	0	0	0	0	0	0	0	0	0	0	0	0	0	0	1	0	0	0
1844	cdkn2aipnl	0	1	0	0	0	0	0	0	0	0	0	0	0	0	0	0	0	0	0
1845	cdkn2c	0	0	0	0	0	0	1	0	0	0	0	0	0	0	0	0	0	0	0
1846	cdkn2c	0	0	0	0	0	0	1	0	0	0	0	0	0	0	0	0	0	0	0
1847	cdkn2d	0	0	0	0	1	0	0	0	0	0	0	0	0	0	0	0	0	0	0
1848	cdkn3	0	0	0	0	0	0	0	0	0	0	0	0	0	0	0	0	0	0	1
1849	cdo1	0	0	1	0	0	0	0	0	0	0	0	0	0	0	0	0	0	0	0
1850	cdon	0	0	0	0	0	0	0	0	0	1	0	0	0	0	0	0	0	0	0
1851	cdr2a	0	0	0	0	0	0	0	0	0	0	0	0	0	0	0	1	0	0	0
1852	cdr2l	0	0	0	0	0	0	0	0	0	0	0	0	1	0	0	0	0	0	0
1853	cds1	0	0	0	0	0	0	0	0	0	0	0	0	0	0	1	0	0	0	0
1854	cds2	0	0	0	0	0	0	0	0	0	0	0	0	0	0	0	1	0	0	0
1855	cdt1	0	1	0	0	0	0	0	0	0	0	0	0	0	0	0	0	0	0	0
1856	cdv3	0	0	0	0	0	0	0	0	0	0	0	0	0	0	0	1	0	0	0
1857	cdx4	0	0	0	0	0	0	0	0	0	0	0	1	0	0	0	0	0	0	0
1858	cdyl	0	0	0	0	0	0	0	0	0	0	0	0	0	0	0	1	0	0	0
1859	cebpa	0	0	0	0	0	0	0	0	0	0	0	0	0	0	0	0	0	1	0
1860	cebpd	0	0	0	1	0	0	0	0	0	0	0	0	0	0	0	0	0	0	0
1861	cebpz	0	1	0	0	0	0	0	0	0	0	0	0	0	0	0	0	0	0	0
1862	celf3a	0	0	0	0	0	0	0	0	0	0	0	0	1	0	0	0	0	0	0
1863	celf3b	0	0	0	0	1	0	0	0	0	0	0	0	0	0	0	0	0	0	0
1864	celf4	0	0	0	0	0	0	0	0	0	0	0	0	1	0	0	0	0	0	0
1865	celf5b	0	0	0	0	0	0	0	0	0	0	0	0	1	0	0	0	0	0	0
1866	celsr1a	0	0	0	0	0	0	0	0	0	0	0	0	0	1	0	0	0	0	0
1867	celsr2	0	0	0	0	0	0	1	0	0	0	0	0	0	0	0	0	0	0	0
1868	celsr3	0	0	0	0	0	0	0	0	0	0	0	0	1	0	0	0	0	0	0
1869	cemip	0	0	0	0	0	1	0	0	0	0	0	0	0	0	0	0	0	0	0
1870	cemip2	0	0	0	0	0	1	0	0	0	0	0	0	0	0	0	0	0	0	0
1871	cenpi	0	0	0	0	0	0	0	0	0	0	0	0	0	0	0	1	0	0	0
1872	cenpj	0	0	0	0	0	0	0	0	0	0	0	0	0	0	0	1	0	0	0
1873	cenpk	0	1	0	0	0	0	0	0	0	0	0	0	0	0	0	0	0	0	0
1874	cenpl	0	1	0	0	0	0	0	0	0	0	0	0	0	0	0	0	0	0	0
1875	cenpn	0	1	0	0	0	0	0	0	0	0	0	0	0	0	0	0	0	0	0
1876	cenpo	0	0	0	0	0	0	0	0	0	0	0	0	0	0	0	1	0	0	0
1877	cenpp	0	0	0	0	0	0	0	0	0	0	0	0	0	0	0	1	0	0	0
1878	cenpv	0	0	0	0	0	0	0	0	0	0	0	0	0	0	0	1	0	0	0
1879	cenpx	0	0	0	0	0	0	0	0	0	0	0	0	0	0	0	0	0	1	0
1880	cep104	0	0	0	0	0	0	0	0	0	0	0	0	0	0	0	1	0	0	0
1881	cep112	0	0	0	0	0	0	0	0	0	0	0	0	1	0	0	0	0	0	0
1882	cep120	0	0	0	0	0	0	0	0	0	0	0	0	0	0	0	1	0	0	0
1883	cep131	0	0	0	0	0	0	1	0	0	0	0	0	0	0	0	0	0	0	0
1884	cep135	0	0	0	0	0	0	0	0	0	0	0	0	0	0	0	1	0	0	0
1885	cep152	0	1	0	0	0	0	0	0	0	0	0	0	0	0	0	0	0	0	0
1886	cep170aa	0	0	0	0	0	0	0	0	0	0	0	0	1	0	0	0	0	0	0
1887	cep170b	0	0	0	0	0	0	0	0	0	0	0	0	0	0	1	0	0	0	0
1888	cep19	0	0	0	0	0	0	0	0	0	0	0	0	0	0	0	0	0	0	1
1889	cep290	0	0	0	0	0	0	0	0	0	0	0	0	0	0	0	1	0	0	0
1890	cep350	0	0	0	0	0	0	0	0	0	0	0	0	0	0	0	1	0	0	0
1891	cep41	0	0	0	0	0	0	0	0	0	0	0	0	0	0	0	1	0	0	0
1892	cep55l	0	1	0	0	0	0	0	0	0	0	0	0	0	0	0	0	0	0	0
1893	cep57	0	1	0	0	0	0	0	0	0	0	0	0	0	0	0	0	0	0	0
1894	cep57l1	0	0	0	0	1	0	0	0	0	0	0	0	0	0	0	0	0	0	0
1895	cep63	0	0	0	0	0	0	0	0	0	0	0	0	0	0	0	1	0	0	0
1896	cep70	0	0	0	0	0	0	0	0	0	0	0	0	0	0	0	1	0	0	0
1897	cep72	0	0	0	0	0	0	0	0	0	0	0	0	0	0	0	1	0	0	0
1898	cep76	0	0	0	0	0	0	0	0	0	0	0	0	0	0	0	1	0	0	0
1899	cep78	0	1	0	0	0	0	0	0	0	0	0	0	0	0	0	0	0	0	0
1900	cep83	0	0	0	0	0	0	0	0	0	0	0	0	0	0	0	0	0	0	1
1901	cep85	0	1	0	0	0	0	0	0	0	0	0	0	0	0	0	0	0	0	0
1902	cep89	0	0	0	0	0	1	0	0	0	0	0	0	0	0	0	0	0	0	0
1903	cept1b	0	0	0	0	0	0	0	0	0	0	0	0	0	0	0	0	1	0	0
1904	cercam	1	0	0	0	0	0	0	0	0	0	0	0	0	0	0	0	0	0	0
1905	cerk	0	0	0	0	0	0	0	0	0	0	0	0	0	1	0	0	0	0	0
1906	cerkl	0	0	0	0	0	0	0	0	0	0	0	0	0	0	0	0	0	0	1
1907	cers1	0	0	1	0	0	0	0	0	0	0	0	0	0	0	0	0	0	0	0
1908	cers2a	0	0	0	0	0	0	0	0	0	0	0	0	0	0	0	0	0	1	0
1909	cers2b	0	0	0	0	0	0	0	0	0	0	0	0	0	0	0	0	0	1	0
1910	cers3a	0	0	0	0	0	0	0	0	1	0	0	0	0	0	0	0	0	0	0
1911	cers3b	0	0	0	0	0	0	0	0	1	0	0	0	0	0	0	0	0	0	0
1912	cers4a	0	0	0	0	0	0	0	0	0	0	0	0	1	0	0	0	0	0	0
1913	cers4b	0	0	0	0	0	0	0	0	1	0	0	0	0	0	0	0	0	0	0
1914	cers5	0	0	0	0	0	0	0	0	0	0	0	0	0	0	1	0	0	0	0
1915	cers6	0	0	0	0	0	0	0	0	0	0	0	0	1	0	0	0	0	0	0
1917	ces3	0	0	1	0	0	0	0	0	0	0	0	0	0	0	0	0	0	0	0
1918	cetn2	0	0	0	0	0	0	0	0	0	0	0	0	1	0	0	0	0	0	0
1919	cetn3	0	0	0	0	1	0	0	0	0	0	0	0	0	0	0	0	0	0	0
1920	cetn4	0	0	0	0	0	0	0	0	0	0	0	0	0	0	0	0	0	0	1
1921	cetp	0	0	1	0	0	0	0	0	0	0	0	0	0	0	0	0	0	0	0
1922	cfap100	0	0	0	0	0	0	0	0	0	0	0	0	0	0	0	0	0	1	0
1923	cfap126	0	0	0	0	0	0	0	0	0	0	0	0	0	0	0	0	0	1	0
1924	cfap157	0	0	0	0	0	0	0	0	0	0	0	0	0	0	0	0	0	1	0
1925	cfap161	0	0	0	0	0	0	0	0	0	0	0	0	0	0	0	0	0	1	0
1926	cfap20	0	0	0	0	0	0	0	0	0	0	0	0	0	0	0	0	0	0	1
1927	cfap206	0	0	0	0	0	0	0	0	0	0	0	0	0	0	0	0	0	1	0
1928	cfap298	0	0	0	0	0	0	0	0	0	0	0	0	0	0	0	0	0	1	0
1929	cfap299	0	0	0	0	0	0	0	0	0	0	0	0	0	0	0	0	0	0	1
1930	cfap300	0	0	0	0	0	0	0	0	0	0	0	0	0	0	0	0	0	0	1
1931	cfap36	0	0	0	0	1	0	0	0	0	0	0	0	0	0	0	0	0	0	0
1932	cfap410	0	0	0	0	0	0	0	0	0	0	0	0	0	0	0	0	0	0	1
1933	cfap45	0	0	0	0	0	0	0	0	0	0	0	0	0	0	0	0	0	0	1
1934	cfap52	0	0	0	0	0	0	0	0	0	0	0	0	0	0	0	0	0	1	0
1935	cfap57	0	0	0	0	0	0	0	0	0	0	0	0	0	0	0	0	0	0	1
1936	cfap97	0	0	0	0	0	0	0	0	0	0	0	0	0	0	0	1	0	0	0
1937	cfap99	0	0	0	0	0	0	0	0	0	0	0	0	0	0	0	0	0	0	1
1938	cfl1	0	0	0	0	0	0	0	0	0	0	1	0	0	0	0	0	0	0	0
1939	cfl2	0	0	0	0	0	0	0	0	0	0	0	1	0	0	0	0	0	0	0
1940	cga	0	0	0	0	0	0	0	0	0	0	0	0	0	0	0	0	0	0	1
1941	cgas	0	0	0	0	0	0	0	0	0	0	0	0	0	0	0	1	0	0	0
1942	cgna	0	0	0	0	0	0	0	0	0	0	0	0	0	1	0	0	0	0	0
1943	cgnb	0	0	0	0	0	0	0	0	0	0	0	0	0	1	0	0	0	0	0
1944	cgnl1	0	0	0	0	0	0	0	0	0	0	0	0	0	0	0	0	0	1	0
1945	cgref1	0	0	1	0	0	0	0	0	0	0	0	0	0	0	0	0	0	0	0
1946	cgrrf1	0	0	0	0	0	0	0	0	0	0	0	0	0	0	0	0	0	0	1
1947	ch25h	0	0	0	0	0	0	0	1	0	0	0	0	0	0	0	0	0	0	0
1948	ch25h	0	0	0	0	0	0	0	1	0	0	0	0	0	0	0	0	0	0	0
1949	ch25h	0	0	0	0	0	0	0	1	0	0	0	0	0	0	0	0	0	0	0
1950	ch25h	0	0	0	0	0	0	0	1	0	0	0	0	0	0	0	0	0	0	0
1951	ch25h	0	0	0	0	0	0	0	1	0	0	0	0	0	0	0	0	0	0	0
1952	ch25h	0	0	0	0	0	0	0	1	0	0	0	0	0	0	0	0	0	0	0
1953	ch25h	0	0	0	0	0	0	0	1	0	0	0	0	0	0	0	0	0	0	0
1954	ch25hl1.1	0	0	0	0	0	0	0	0	0	0	0	0	0	0	1	0	0	0	0
1955	ch25hl1.2	0	0	0	0	0	0	0	0	0	0	0	0	0	1	0	0	0	0	0
1956	ch25hl2	0	0	0	0	0	0	0	1	0	0	0	0	0	0	0	0	0	0	0
1957	ch25hl3	0	0	0	0	0	0	0	0	0	0	0	0	0	0	0	1	0	0	0
1958	chac1	0	0	0	0	0	0	0	0	0	0	0	0	0	0	1	0	0	0	0
1959	chac2	0	0	1	0	0	0	0	0	0	0	0	0	0	0	0	0	0	0	0
1960	chad	1	0	0	0	0	0	0	0	0	0	0	0	0	0	0	0	0	0	0
1961	chadlb	0	0	0	0	0	0	0	0	0	1	0	0	0	0	0	0	0	0	0
1962	chaf1a	0	1	0	0	0	0	0	0	0	0	0	0	0	0	0	0	0	0	0
1963	chaf1b	0	1	0	0	0	0	0	0	0	0	0	0	0	0	0	0	0	0	0
1964	chata	0	0	0	0	0	0	1	0	0	0	0	0	0	0	0	0	0	0	0
1965	chchd1	0	0	0	0	0	0	0	0	0	0	0	0	0	0	0	1	0	0	0
1966	chchd10	0	0	0	0	0	0	0	0	0	0	0	0	0	0	0	0	0	1	0
1967	chchd2	0	1	0	0	0	0	0	0	0	0	0	0	0	0	0	0	0	0	0
1968	chchd3a	0	0	0	0	0	0	0	0	1	0	0	0	0	0	0	0	0	0	0
1969	chchd4a	0	0	0	0	0	0	0	0	0	0	0	0	0	0	0	1	0	0	0
1970	chchd4b	0	0	0	0	0	0	0	0	0	0	0	0	0	0	0	1	0	0	0
1971	chchd6b	0	0	0	0	0	0	0	0	0	0	0	0	0	0	0	0	0	1	0
1972	chd1	0	1	0	0	0	0	0	0	0	0	0	0	0	0	0	0	0	0	0
1973	chd1l	0	1	0	0	0	0	0	0	0	0	0	0	0	0	0	0	0	0	0
1974	chd2	0	0	0	0	0	0	0	0	0	0	0	0	1	0	0	0	0	0	0
1975	chd3	0	0	0	0	0	0	0	0	0	0	0	0	1	0	0	0	0	0	0
1976	chd4a	0	0	0	0	0	0	0	0	0	0	0	0	1	0	0	0	0	0	0
1977	chd5	0	0	0	0	0	0	0	0	0	0	0	0	1	0	0	0	0	0	0
1978	chd8	0	1	0	0	0	0	0	0	0	0	0	0	0	0	0	0	0	0	0
1979	chd9	0	0	0	0	0	0	0	0	0	0	0	0	0	1	0	0	0	0	0
1980	chdh	0	0	1	0	0	0	0	0	0	0	0	0	0	0	0	0	0	0	0
1981	chek1	0	0	0	0	0	0	0	0	0	0	0	0	0	0	0	1	0	0	0
1982	chek2	0	0	0	0	0	0	0	0	0	0	0	0	0	0	0	1	0	0	0
1983	cherp	0	1	0	0	0	0	0	0	0	0	0	0	0	0	0	0	0	0	0
1984	ches1	0	0	0	0	0	0	0	0	0	0	0	0	1	0	0	0	0	0	0
1985	chfr	0	0	0	0	0	0	0	0	0	0	0	0	0	0	0	1	0	0	0
1986	chga	0	0	0	0	0	0	0	0	0	0	0	0	0	0	0	0	0	0	1
1987	chic1	0	0	0	0	0	0	0	0	0	0	0	0	0	0	0	1	0	0	0
1988	chic2	0	0	0	0	0	0	0	0	0	0	0	0	0	0	0	1	0	0	0
1989	chico	0	0	0	0	0	0	0	0	0	0	0	0	0	0	0	0	0	0	1
1990	chid1	0	0	0	0	0	0	0	0	0	0	0	0	0	0	0	1	0	0	0
1991	chka	0	0	1	0	0	0	0	0	0	0	0	0	0	0	0	0	0	0	0
1992	chkb	0	0	0	0	0	0	0	0	0	0	0	0	0	0	0	0	0	0	1
1993	chl1b	0	0	0	0	0	0	1	0	0	0	0	0	0	0	0	0	0	0	0
1994	chm	0	1	0	0	0	0	0	0	0	0	0	0	0	0	0	0	0	0	0
1995	chmp1a	0	0	0	0	0	0	0	0	0	0	0	0	0	0	0	0	0	0	1
1996	chmp1b	0	0	0	0	0	0	0	0	1	0	0	0	0	0	0	0	0	0	0
1997	chmp2a	0	0	0	0	0	0	0	0	0	0	0	0	0	0	0	1	0	0	0
1998	chmp2ba	0	0	0	0	0	0	0	0	0	0	0	0	1	0	0	0	0	0	0
1999	chmp3	0	0	0	0	0	0	0	0	0	0	0	0	0	0	0	0	0	0	1
2000	chmp4bb	0	0	0	0	0	0	0	0	0	0	0	0	0	0	1	0	0	0	0
2001	chmp4c	0	0	0	0	0	0	0	0	0	0	0	0	0	0	1	0	0	0	0
2002	chmp5a	0	0	0	0	0	0	0	0	0	0	0	0	1	0	0	0	0	0	0
2003	chmp5b	0	0	0	0	0	0	0	0	0	0	0	0	0	0	1	0	0	0	0
2004	chmp6a	0	0	0	0	1	0	0	0	0	0	0	0	0	0	0	0	0	0	0
2005	chmp6b	0	0	0	0	0	0	0	0	0	0	0	0	0	0	0	1	0	0	0
2006	chmp7	0	0	0	0	0	0	0	0	0	0	1	0	0	0	0	0	0	0	0
2007	chn1	0	0	0	0	1	0	0	0	0	0	0	0	0	0	0	0	0	0	0
2008	chn2	0	0	0	0	0	0	0	0	0	0	0	0	0	0	0	0	1	0	0
2009	chodl	0	0	0	0	0	0	1	0	0	0	0	0	0	0	0	0	0	0	0
2010	chordc1b	0	0	0	0	0	0	0	0	0	0	0	0	0	0	0	1	0	0	0
2011	chp1	0	0	0	0	0	0	0	0	0	0	0	0	0	0	0	0	0	1	0
2012	chp2	0	0	0	0	0	0	1	0	0	0	0	0	0	0	0	0	0	0	0
2013	chpf2	1	0	0	0	0	0	0	0	0	0	0	0	0	0	0	0	0	0	0
2014	chpfa	1	0	0	0	0	0	0	0	0	0	0	0	0	0	0	0	0	0	0
2015	chpt1	0	0	1	0	0	0	0	0	0	0	0	0	0	0	0	0	0	0	0
2016	chrac1	0	0	0	0	0	0	0	0	0	0	0	0	0	0	0	1	0	0	0
2017	chrd	1	0	0	0	0	0	0	0	0	0	0	0	0	0	0	0	0	0	0
2018	chrdl2	0	0	0	0	0	0	0	0	0	1	0	0	0	0	0	0	0	0	0
2019	chrm2a	0	0	0	0	0	0	0	0	0	0	0	0	1	0	0	0	0	0	0
2020	chrm3a	0	0	0	0	0	0	0	0	0	0	0	0	1	0	0	0	0	0	0
2021	chrm3b	0	0	0	0	0	1	0	0	0	0	0	0	0	0	0	0	0	0	0
2023	chrm5a	0	0	0	0	0	0	0	0	0	0	0	0	0	0	1	0	0	0	0
2024	chrm5b	0	0	0	0	0	0	0	0	0	0	0	0	0	0	0	0	0	0	1
2025	chrna1	0	0	0	0	0	0	0	0	0	0	0	1	0	0	0	0	0	0	0
2026	chrna10a	0	0	0	0	1	0	0	0	0	0	0	0	0	0	0	0	0	0	0
2027	chrna2b	0	0	0	0	0	0	1	0	0	0	0	0	0	0	0	0	0	0	0
2028	chrna3	0	0	0	0	0	0	1	0	0	0	0	0	0	0	0	0	0	0	0
2029	chrna4b	0	0	0	0	0	0	0	0	0	0	0	0	0	1	0	0	0	0	0
2030	chrna5	0	0	0	0	0	0	0	0	0	0	0	0	1	0	0	0	0	0	0
2031	chrna6	0	0	0	0	1	0	0	0	0	0	0	0	0	0	0	0	0	0	0
2032	chrna7	0	0	0	0	0	0	0	0	0	0	0	0	0	1	0	0	0	0	0
2033	chrna9	0	0	0	0	0	0	0	0	0	0	0	0	0	1	0	0	0	0	0
2034	chrnb1	0	0	0	0	0	0	0	0	0	0	0	1	0	0	0	0	0	0	0
[truncated: 10,874 more rows]
